# Supplementary material for: The barley pan-genome reveals the hidden legacy of mutation breeding
Source: Nature. 2020 Nov 25;588(7837):284–9. doi: 10.1038/s41586-020-2947-8 (PMC7759462; doi:10.1038/s41586-020-2947-8)
Supplement: Supplementary file 5 — Supplementary Table 1. Summary statistics of repetitive elements in twenty barley genomes. [file 41586_2020_2947_MOESM6_ESM.xlsx]

## Sheet: Sheet1
	Akashinriki	B1K-04-12	Barke	Golden Promise	Hockett	HOR 10350	HOR 13821	HOR 13942	HOR 21599	HOR 3081	HOR 3365	HOR 7552	HOR 8148	HOR 9043	Igri	Morex	OUN333	RGT Planet	ZDM01467	ZDM02064
Mobile Element	80.2405	80.4045	80.3143	80.1031	79.8924	80.3179	80.336	80.2812	80.3114	80.1872	79.3763	80.1679	80.2924	80.325	80.2056	80.1918	80.2713	80.1696	80.3414	80.2317	percent of assembly
Class I: Retroelement	74.4819	74.6413	74.6152	74.1444	74.3092	74.5212	74.5963	74.557	74.6364	74.2556	73.3117	74.2817	74.3927	74.6308	74.3396	74.2412	74.6633	74.2582	74.7235	74.3361
LTR Retrotransposon	74.2091	74.3712	74.3367	73.8606	74.0189	74.2452	74.3215	74.284	74.3595	73.985	73.0455	74.0156	74.1159	74.3557	74.0676	73.9691	74.3894	73.9808	74.4491	74.0656
Ty1/copia	15.6486	16.1875	16.0717	13.7732	14.8864	16.1015	15.7059	15.6885	15.7131	15.9402	15.9237	15.994	15.7665	15.7574	15.9321	15.7689	15.6784	15.878	15.5676	16.3256
Ty3/gypsy	21.4592	21.156	21.1337	21.589	21.5255	21.1209	21.4446	21.4229	21.4245	21.2488	20.7991	21.2461	21.3029	21.4369	21.2711	21.3089	21.4969	21.2574	21.4364	21.0206
unclassified LTR	37.1012	37.0277	37.1312	38.4984	37.607	37.0228	37.171	37.1726	37.2219	36.7961	36.3226	36.7755	37.0464	37.1614	36.8645	36.8912	37.2141	36.8454	37.4452	36.7194
non-LTR Retrotransposon	0.272848	0.270091	0.278547	0.283839	0.290232	0.275971	0.274804	0.272987	0.276876	0.270594	0.266251	0.266113	0.276836	0.275066	0.271995	0.272172	0.273953	0.27743	0.274463	0.27056
LINE	0.25543	0.252555	0.261056	0.266572	0.272386	0.258847	0.258401	0.256256	0.260797	0.254006	0.250254	0.249804	0.259833	0.258714	0.255426	0.255419	0.256986	0.260584	0.257468	0.253471
SINE	0.0174174	0.0175361	0.017491	0.0172666	0.0178459	0.0171236	0.0164031	0.016731	0.0160796	0.0165879	0.0159971	0.0163086	0.0170034	0.0163513	0.0165691	0.0167522	0.0169663	0.0168468	0.0169942	0.0170883
Class II: DNA Transposon	5.44214	5.44791	5.38103	5.62782	5.25273	5.47733	5.42342	5.40597	5.35822	5.61685	5.75255	5.5749	5.58263	5.37643	5.55125	5.6369	5.29048	5.59634	5.29967	5.58146
DNA Transposon Superfamily	5.19826	5.20745	5.13692	5.37891	4.99858	5.23162	5.17976	5.15968	5.11529	5.37459	5.51128	5.33171	5.34096	5.133	5.31258	5.39434	5.046	5.35344	5.05293	5.33848
CACTA superfamily	4.90615	4.9236	4.84912	5.08305	4.69909	4.94513	4.89158	4.87146	4.82683	5.08948	5.22987	5.04729	5.05435	4.84675	5.026	5.10855	4.7544	5.06486	4.76221	5.05206
hAT superfamily	0.00567848	0.00511049	0.00536434	0.00568493	0.00562636	0.00549983	0.00531742	0.0053417	0.0055157	0.00571932	0.00517542	0.00531642	0.00562471	0.00596409	0.00551574	0.00534548	0.00500445	0.00547962	0.00537484	0.00538213
Mutator superfamily	0.156866	0.150016	0.15145	0.154198	0.156579	0.151723	0.15276	0.152214	0.151772	0.150749	0.150231	0.152025	0.151122	0.151027	0.151063	0.151925	0.155474	0.153528	0.154972	0.153246
Tc1/Mariner superfamily	0.0249596	0.0239651	0.0243202	0.0249812	0.0253714	0.0242051	0.02416	0.0245688	0.0243654	0.0245741	0.0234858	0.0241749	0.0243376	0.0239163	0.0238205	0.0239349	0.0245757	0.024263	0.0246199	0.024134
PIF/Harbinger	0.0788653	0.0787839	0.0795447	0.083812	0.0841732	0.0787628	0.0794706	0.0794017	0.0797623	0.0780071	0.0772104	0.0775028	0.0791902	0.0791008	0.0794267	0.0782488	0.0799966	0.078706	0.0796787	0.0778338
unclassified	0.025737	0.0259757	0.0271182	0.0271842	0.0277385	0.0263003	0.0264705	0.0266962	0.0270446	0.0260562	0.0253077	0.0254002	0.0263425	0.0262484	0.0267521	0.0263351	0.0265523	0.0265982	0.0260782	0.0258219
MITE	0.204307	0.203858	0.205402	0.209631	0.212598	0.20599	0.204675	0.20548	0.203993	0.203371	0.19823	0.202582	0.203506	0.204759	0.202306	0.202212	0.204161	0.203293	0.2059	0.202306
Helitron	0.0286435	0.0261928	0.0280582	0.0289129	0.0306087	0.0293494	0.0283418	0.0300593	0.028499	0.0282633	0.0302181	0.0302455	0.02801	0.0285634	0.0256163	0.029546	0.029522	0.0286892	0.0299027	0.0304035
unclassified DNA transposon	0.0109259	0.0104085	0.0106532	0.0103674	0.010939	0.0103638	0.0106415	0.0107496	0.0104444	0.0106263	0.0128275	0.0103631	0.0101463	0.0101078	0.0107491	0.0108047	0.0107961	0.0109208	0.0109309	0.0102707
Unclassified Element	0.316466	0.315348	0.318077	0.33087	0.330462	0.319425	0.316341	0.318292	0.316794	0.314678	0.312058	0.311334	0.317097	0.317767	0.314695	0.313704	0.317461	0.314992	0.318201	0.314071
Retro-TE/DNA-TE ratio	13.7	13.7	13.9	13.2	14.1	13.6	13.8	13.8	13.9	13.2	12.7	13.3	13.3	13.9	13.4	13.2	14.1	13.3	14.1	13.3
Gypsy/Copia ratio	1.4	1.3	1.3	1.6	1.4	1.3	1.4	1.4	1.4	1.3	1.3	1.3	1.4	1.4	1.3	1.4	1.4	1.3	1.4	1.3
