# Supplementary material for: The barley pan-genome reveals the hidden legacy of mutation breeding
Source: Nature. 2020 Nov 25;588(7837):284–9. doi: 10.1038/s41586-020-2947-8 (PMC7759462; doi:10.1038/s41586-020-2947-8)
Supplement: Supplementary file 6 — Supplementary Table 2. Summary of RNA-seq data used for gene annotation. [file 41586_2020_2947_MOESM7_ESM.xlsx]

## Sheet: Sheet1
Genotype	Sample	Tissue	Library type
Barke	ERS4389609	CAR1	RNA-Seq
Barke	ERS4389610	CAR1	RNA-Seq
Barke	ERS4389611	CAR1	RNA-Seq
Barke	ERS4389612	CAR2	RNA-Seq
Barke	ERS4389613	CAR2	RNA-Seq
Barke	ERS4389637	CAR2	RNA-Seq
Barke	ERS4389641	CAR2	RNA-Seq
Barke	ERS4389614	CAR2	RNA-Seq
Barke	ERS4389599	Embryo	RNA-Seq
Barke	ERS4389600	Embryo	RNA-Seq
Barke	ERS4389601	Embryo	RNA-Seq
Barke	ERS4389608	Inflorescence	RNA-Seq
Barke	ERS4389636	Inflorescence	RNA-Seq
Barke	ERS4389640	Inflorescence	RNA-Seq
Barke	ERS4389605	Internode	RNA-Seq
Barke	ERS4389606	Internode	RNA-Seq
Barke	ERS4389607	Internode	RNA-Seq
Barke	ERS4389602	Leaves	RNA-Seq
Barke	ERS4389603	Leaves	RNA-Seq
Barke	ERS4389604	Leaves	RNA-Seq
Barke	ERS4389633	Roots	RNA-Seq
Barke	ERS4389634	Roots	RNA-Seq
Barke	ERS4389635	Roots	RNA-Seq
Barke	ERS4389639	Inflorescence	RNA-Seq
Barke	ERS4389643	Inflorescence	RNA-Seq
Barke	ERS4389638	Roots	RNA-Seq
Barke	ERS4389642	Roots	RNA-Seq
HOR_10350	ERS4389627	CAR1	RNA-Seq
HOR_10350	ERS4389628	CAR1	RNA-Seq
HOR_10350	ERS4389629	CAR1	RNA-Seq
HOR_10350	ERS4389630	CAR2	RNA-Seq
HOR_10350	ERS4389631	CAR2	RNA-Seq
HOR_10350	ERS4389632	CAR2	RNA-Seq
HOR_10350	ERS4389615	Embryo	RNA-Seq
HOR_10350	ERS4389616	Embryo	RNA-Seq
HOR_10350	ERS4389617	Embryo	RNA-Seq
HOR_10350	ERS4389626	Inflorescence	RNA-Seq
HOR_10350	ERS4389623	Internode	RNA-Seq
HOR_10350	ERS4389624	Internode	RNA-Seq
HOR_10350	ERS4389625	Internode	RNA-Seq
HOR_10350	ERS4389618	Leaves	RNA-Seq
HOR_10350	ERS4389619	Leaves	RNA-Seq
HOR_10350	ERS4389620	Leaves	RNA-Seq
HOR_10350	ERS4389621	Roots	RNA-Seq
HOR_10350	ERS4389622	Roots	RNA-Seq
Barke	ERS4389648	Embryo	Isoseq
Barke	ERS4389649	Pooled_rna_from_7_tissues	Isoseq
Barke	ERS4389659	Pooled_rna_from_6_tissues	Isoseq
Barke	ERS4389650	Pooled_rna_from_7_tissues	Isoseq
Barke	ERS4389660	Pooled_rna_from_6_tissues	Isoseq
Barke	ERS4389651	Pooled_rna_from_7_tissues	Isoseq
Barke	ERS4389661	Pooled_rna_from_6_tissues	Isoseq
Barke	ERS4389647	Embryo	Isoseq
Barke	ERS4389646	Embryo	Isoseq
Barke	ERS4389645	Embryo	Isoseq
Barke	ERS4389644	Embryo	Isoseq
HOR_10350	ERS4389657	Embryo	Isoseq
HOR_10350	ERS4389658	Embryo	Isoseq
HOR_10350	ERS4389656	Embryo	Isoseq
HOR_10350	ERS4389655	Embryo	Isoseq
HOR_10350	ERS4389654	Embryo	Isoseq
HOR_10350	ERS4389653	Embryo	Isoseq
HOR_10350	ERS4389652	Embryo	Isoseq
