# Supplementary material for: The barley pan-genome reveals the hidden legacy of mutation breeding
Source: Nature. 2020 Nov 25;588(7837):284–9. doi: 10.1038/s41586-020-2947-8 (PMC7759462; doi:10.1038/s41586-020-2947-8)
Supplement: Supplementary file 7 — Supplementary Table 3. Pfam domains most frequently observed in PAV genes. [file 41586_2020_2947_MOESM8_ESM.xlsx]

## Sheet: Sheet1
PFAM	Domain name	Gene count
PF00931	NB-ARC domain	262
PF00069	Protein kinase domain	259
PF00067	Cytochrome P450	215
PF02362	B3 DNA binding domain	166
PF00847	AP2 domain	137
PF00646	F-box domain	126
PF00141	Peroxidase	106
PF07714	Protein tyrosine kinase	99
PF14303	No apical meristem-associated C-terminal domain	93
PF00657	GDSL-like Lipase/Acylhydrolase	89
PF00076	RNA recognition motif. (a.k.a. RRM, RBD, or RNP domain)	89
PF13639	Ring finger domain	87
PF00201	UDP-glucoronosyl and UDP-glucosyl transferase	83
PF02458	Transferase family	82
PF03470	XS zinc finger domain	80
PF02365	No apical meristem (NAM) protein	76
PF00400	WD domain, G-beta repeat	73
PF00249	Myb-like DNA-binding domain	73
PF00010	Helix-loop-helix DNA-binding domain	54
PF12937	F-box-like	54
PF01777	Ribosomal L27e protein family	53
PF00651	BTB/POZ domain	52
PF12776	Myb/SANT-like DNA-binding domain	47
PF00083	Sugar (and other) transporter	47
PF14368	Probable lipid transfer	45
PF00854	POT family	45
PF03106	WRKY DNA -binding domain	43
PF01370	NAD dependent epimerase/dehydratase family	42
PF00190	Cupin	41
PF03478	Protein of unknown function (DUF295)	39
