# Supplementary material for: The barley pan-genome reveals the hidden legacy of mutation breeding
Source: Nature. 2020 Nov 25;588(7837):284–9. doi: 10.1038/s41586-020-2947-8 (PMC7759462; doi:10.1038/s41586-020-2947-8)
Supplement: Supplementary file 8 — Supplementary Table 4. Summary of whole-genome short-gun (WGS) sequencing for 200 domesticated and 100 wild accessions. [file 41586_2020_2947_MOESM9_ESM.xlsx]

## Sheet: Sheet1
Sample accession	Status	Coreset	Number of all reads	Number of trimmed reads	Number of mapped reads	Number of non-duplicated reads	Duplicated reads (%)	Sample
HOR 3187	Domesticated	core200	148080840	148049948	145600505	138844466	4.56335	ERS4382586
HOR 3460	Domesticated	core200	136221326	136180186	133475204	126515398	5.11073	ERS4382590
HOR 10004	Domesticated	core200	86539038	86462420	84420263	71723628	14.6846	ERS4382772
HOR 1020	Domesticated	core200	129063656	128936680	126069950	111551174	11.2604	ERS4382550
HOR 1044	Domesticated	core200	96072904	95976748	93910207	83831151	10.5016	ERS4382551
HOR 1048	Domesticated	core200	92232180	92135046	90176984	80827463	10.1476	ERS4382552
HOR 1071	Domesticated	core200	135476344	135401866	132661429	112253120	15.0724	ERS4382553
HOR 10725	Domesticated	core200	185655950	185505578	180671080	160581280	10.8298	ERS4382554
HOR 1080	Domesticated	core200	114929718	114864880	112679529	102639024	8.74114	ERS4382555
HOR 11083	Domesticated	core200	135148914	135068672	132349254	120632899	8.67437	ERS4382556
HOR 11101	Domesticated	core200	122265058	122180046	119731848	106611098	10.7389	ERS4382557
HOR 11662	Domesticated	core200	84899538	84830300	82841685	70343871	14.7327	ERS4382558
HOR 11875	Domesticated	core200	126552418	126445446	123581901	109184429	11.3863	ERS4382559
HOR 12072	Domesticated	core200	121220820	121109054	118567753	104468736	11.6416	ERS4382560
HOR 12168	Domesticated	core200	104918954	104787458	102442641	90214652	11.6693	ERS4382561
HOR 12171	Domesticated	core200	107983010	107871374	105486570	92659817	11.8908	ERS4382562
HOR 12311	Domesticated	core200	166140600	166045336	162785696	146074555	10.0642	ERS4382564
HOR 12367	Domesticated	core200	146899976	146823366	143834583	129373046	9.84962	ERS4382565
HOR 1251	Domesticated	core200	123725924	123692832	121315216	105295769	12.951	ERS4382751
HOR 12830	Domesticated	core200	141266504	141191348	138523119	124534659	9.90745	ERS4382566
HOR 1384	Domesticated	core200	94806530	94710618	92341206	81724160	11.21	ERS4382729
HOR 13924	Domesticated	core200	164696066	164609572	161408279	145508544	9.65906	ERS4382568
HOR 14342	Domesticated	core200	97418970	97324350	94779690	82929036	12.1765	ERS4382725
HOR 14557	Domesticated	core200	128797894	128724884	126253160	115378910	8.44767	ERS4382570
HOR 14787	Domesticated	core200	142459194	142386288	139937418	126692108	9.30238	ERS4382721
HOR 14914	Domesticated	core200	152184440	152104204	149089220	135495386	8.93718	ERS4382719
HOR 15254	Domesticated	core200	126009114	125873430	122939477	109329193	10.8127	ERS4382571
HOR 15401	Domesticated	core200	135922622	135855888	133149666	120407205	9.3794	ERS4382717
HOR 15778	Domesticated	core200	123418234	123347762	121001802	110111646	8.82882	ERS4382716
HOR 15788	Domesticated	core200	142109828	141976718	139046498	120355224	13.165	ERS4382715
HOR 1581	Domesticated	core200	97605878	97514584	95502399	83243446	12.5714	ERS4382714
HOR 15840	Domesticated	core200	162991572	162850764	159719571	130118427	18.1769	ERS4382713
HOR 15841	Domesticated	core200	103059342	102947722	100739346	87917026	12.4552	ERS4382712
HOR 15857	Domesticated	core200	115278068	115168632	112748694	98835832	12.0804	ERS4382711
HOR 15860	Domesticated	core200	112492308	112388160	110053653	96026871	12.4807	ERS4382710
HOR 15871	Domesticated	core200	149442400	149353972	146335267	133321535	8.71335	ERS4382709
HOR 15895	Domesticated	core200	99916526	99835818	97624943	81567620	16.0837	ERS4382708
HOR 15905	Domesticated	core200	128761076	128691126	126292204	114545005	9.12821	ERS4382706
HOR 15908	Domesticated	core200	147425874	147337198	144419120	130719909	9.29786	ERS4382705
HOR 15922	Domesticated	core200	180539684	180438384	176929222	159229395	9.80935	ERS4382704
HOR 16071	Domesticated	core200	137344738	137264166	134732746	121962934	9.30309	ERS4382703
HOR 16078	Domesticated	core200	146804248	146722092	144006773	130269962	9.36247	ERS4382702
HOR 16112	Domesticated	core200	112443452	112347126	109998367	95743189	12.6885	ERS4382701
HOR 1626	Domesticated	core200	93104598	93008618	90961858	79568730	12.2495	ERS4382700
HOR 16358	Domesticated	core200	119863902	119729498	117295885	102149821	12.6502	ERS4382699
HOR 16569	Domesticated	core200	118141268	118031450	115452848	100775136	12.4354	ERS4382697
HOR 17169	Domesticated	core200	157743234	157636430	154526942	140201236	9.08781	ERS4382573
HOR 18087	Domesticated	core200	154790476	154732542	152049186	128177430	15.4278	ERS4382575
HOR 1816	Domesticated	core200	134462118	134387934	131220877	115168550	11.9448	ERS4382693
HOR 18220	Domesticated	core200	113313820	113210254	110476648	96971136	11.9296	ERS4382691
HOR 18300	Domesticated	core200	125418484	125301596	122729950	107308976	12.3071	ERS4382690
HOR 18364	Domesticated	core200	132486386	132401878	129885110	117697124	9.2053	ERS4382689
HOR 18381	Domesticated	core200	143344904	143265864	140632456	127106688	9.44103	ERS4382688
HOR 18382	Domesticated	core200	108540882	108459196	106164626	89092391	15.7407	ERS4382687
HOR 18385	Domesticated	core200	133762154	133678582	131066780	119522523	8.63583	ERS4382686
HOR 18681	Domesticated	core200	142699532	142628014	139910057	126982856	9.06358	ERS4382685
HOR 18795	Domesticated	core200	152757856	152652882	149587091	136380535	8.65136	ERS4382576
HOR 18824	Domesticated	core200	163661600	163582622	160507115	144373184	9.86286	ERS4382684
HOR 18917	Domesticated	core200	139444348	139366864	136773920	123220246	9.72518	ERS4382682
HOR 18924	Domesticated	core200	122736604	122619668	120063923	104890439	12.3744	ERS4382681
HOR 19379	Domesticated	core200	77949956	77871024	76064769	67057018	11.5675	ERS4382679
HOR 19568	Domesticated	core200	125279750	125152938	122416566	106147887	12.999	ERS4382577
HOR 1990	Domesticated	core200	127899366	127873828	125448847	114692924	8.41136	ERS4382678
HOR 20226	Domesticated	core200	109077698	108982358	106649995	93147518	12.3896	ERS4382676
HOR 20269	Domesticated	core200	91187762	91120830	89319802	78919242	11.414	ERS4382675
HOR 2028	Domesticated	core200	162201188	162155700	159269004	134559285	15.2383	ERS4382674
HOR 21258	Domesticated	core200	105173878	105078958	102715500	85638200	16.2519	ERS4382578
HOR 21599	Domesticated	core200	131743912	131671078	129139930	117468026	8.86444	ERS4201454
HOR 21641	Domesticated	core200	98424744	98326152	95869105	80810901	15.3145	ERS4382670
HOR 2369	Domesticated	core200	125965318	125933868	123431435	106211159	13.6741	ERS4382663
HOR 2383	Domesticated	core200	122996686	122959934	120666134	103468003	13.9868	ERS4382662
HOR 2403	Domesticated	core200	114890562	114857552	112846651	95864974	14.785	ERS4382661
HOR 2598	Domesticated	core200	121457872	121416644	118866695	100788259	14.8896	ERS4382660
HOR 2637	Domesticated	core200	109944468	109798644	107347567	94662929	11.5526	ERS4382659
HOR 2749	Domesticated	core200	103522000	103397788	101247476	87887663	12.9208	ERS4382657
HOR 282	Domesticated	core200	136083738	136003042	133277027	120663593	9.27438	ERS4382656
HOR 2970	Domesticated	core200	126829334	126707212	123655902	106967166	13.1711	ERS4382654
HOR 3023	Domesticated	core200	112876548	112812192	110650600	97026180	12.0771	ERS4382653
HOR 3728	Domesticated	core200	124025092	123995540	121854204	112950340	7.18079	ERS4382649
HOR 3909	Domesticated	core200	121562238	121525020	119299612	102440631	13.8728	ERS4382648
HOR 3912	Domesticated	core200	148103320	148058500	145305213	123743749	14.5628	ERS4382647
HOR 3926	Domesticated	core200	147251136	147207292	144644716	123070329	14.6558	ERS4382646
HOR 4030	Domesticated	core200	146506560	146457764	143620935	121906474	14.8264	ERS4382645
HOR 4034	Domesticated	core200	124223072	124181560	121745316	104434999	13.9395	ERS4382644
HOR 4258	Domesticated	core200	103258034	103192588	101261455	84063611	16.6658	ERS4382643
HOR 4264	Domesticated	core200	109158604	109098794	107103898	90261990	15.4373	ERS4382642
HOR 4653	Domesticated	core200	92379574	92290050	90320476	76179076	15.3228	ERS4382641
HOR 473	Domesticated	core200	134627914	134563086	131921115	119740785	9.05176	ERS4382640
HOR 4829	Domesticated	core200	118110628	118034516	115879063	96674284	16.2705	ERS4382639
HOR 5020	Domesticated	core200	135195766	135096848	132442974	107568619	18.4122	ERS4382635
HOR 5486	Domesticated	core200	105459644	105390964	103404530	86243422	16.2833	ERS4382633
HOR 5876	Domesticated	core200	102553106	102487884	100597374	84507552	15.6992	ERS4382632
HOR 6892	Domesticated	core200	97207074	97107298	94925370	79384341	16.004	ERS4382629
HOR 6936	Domesticated	core200	88615508	88545456	86417746	72606081	15.5984	ERS4382628
HOR 6952	Domesticated	core200	108760720	108660136	106257211	88333776	16.4949	ERS4382627
HOR 6962	Domesticated	core200	104064412	103976608	101694237	85797155	15.2891	ERS4382626
HOR 7129	Domesticated	core200	96316672	96227326	94034803	78958000	15.6679	ERS4382623
HOR 7236	Domesticated	core200	94961222	94861966	92731313	77862747	15.6739	ERS4382621
HOR 7428	Domesticated	core200	84661492	84581132	82694783	70101632	14.8888	ERS4382619
HOR 7474	Domesticated	core200	87974898	87895372	86045486	71886505	16.1089	ERS4382618
HOR 7657	Domesticated	core200	98688314	98621322	96516175	81430693	15.2964	ERS4382617
HOR 8370	Domesticated	core200	106241246	106139862	103541748	87677668	14.9464	ERS4382615
HOR 8440	Domesticated	core200	106080400	105981314	103515371	86170914	16.3656	ERS4382614
HOR 8711	Domesticated	core200	86959194	86873176	84923451	70836578	16.2154	ERS4382610
HOR 8819	Domesticated	core200	113297892	113203948	110715768	91497541	16.9766	ERS4382609
HOR 8904	Domesticated	core200	98706424	98624744	96284327	81304548	15.1887	ERS4382608
HOR 9558	Domesticated	core200	100071782	99990974	97776598	82222505	15.5555	ERS4382605
HOR 9724	Domesticated	core200	90179866	90105730	88169067	74240423	15.4581	ERS4382604
HOR 9808	Domesticated	core200	88793984	88726646	86766146	72798369	15.7425	ERS4382603
HOR 16149	Domesticated	core200	114637198	114599076	112298138	94299336	15.7059	ERS4382572
HOR 1780	Domesticated	core200	151624014	151584786	148893431	124855252	15.8579	ERS4382694
HOR 21461	Domesticated	core200	111103420	111028662	108939407	93588980	13.8256	ERS4382671
HOR 21548	Domesticated	core200	117630246	117577218	115563344	96781671	15.9739	ERS4382579
HOR 7124	Domesticated	core200	112292896	112243778	110038647	92001858	16.0693	ERS4382624
HOR 7251	Domesticated	core200	113135006	113088100	110679288	93288897	15.3777	ERS4382620
HOR 869	Domesticated	core200	114789058	114734908	112680559	95675684	14.821	ERS4382611
HOR 10192	Domesticated	core200	132810020	132776622	130363078	121360821	6.78	ERS4382549
HOR 10702	Domesticated	core200	149715720	149681124	147016722	136886794	6.76767	ERS4382769
HOR 10742	Domesticated	core200	120957494	120925050	118849692	111362512	6.19159	ERS4382768
HOR 10764	Domesticated	core200	123811756	123783322	121618343	113218902	6.7856	ERS4382767
HOR 10775	Domesticated	core200	138423790	138384932	135713113	128734841	5.04265	ERS4382766
HOR 10784	Domesticated	core200	111030372	111001610	108983964	102413231	5.91949	ERS4382765
HOR 10990	Domesticated	core200	159762040	159724276	156583259	146928967	6.04435	ERS4382763
HOR 11126	Domesticated	core200	134552356	134514768	132015728	124325498	5.71702	ERS4382761
HOR 11409	Domesticated	core200	132934388	132898882	130373722	122671915	5.79524	ERS4382759
HOR 11448	Domesticated	core200	122667306	122631252	120182695	113043801	5.82143	ERS4382757
HOR 11450	Domesticated	core200	120116134	120085970	117749378	110927018	5.68123	ERS4382756
HOR 12070	Domesticated	core200	133417716	133379704	130866437	122832194	6.02359	ERS4382754
HOR 12412	Domesticated	core200	105728382	105702044	103619250	97458534	5.82838	ERS4382753
HOR 13462	Domesticated	core200	122188358	122154534	119891690	113432842	5.28744	ERS4382735
HOR 13716	Domesticated	core200	130050754	130018226	127639276	120170646	5.74429	ERS4382734
HOR 13724	Domesticated	core200	130275010	130243892	127810078	119746344	6.19126	ERS4382733
HOR 13821	Domesticated	core200	131417986	131389408	129039260	120890584	6.20193	ERS4201452
HOR 13836	Domesticated	core200	142901834	142871538	140257482	131364834	6.22423	ERS4382730
HOR 2290	Domesticated	core200	149746702	149707062	146991492	137367734	6.42839	ERS4382581
HOR 2293	Domesticated	core200	130366506	130331724	127906915	120435749	5.73242	ERS4382582
HOR 3093	Domesticated	core200	143673294	143634070	141009838	133006727	5.57188	ERS4382583
HOR 3153	Domesticated	core200	122354058	122325366	120134053	113376732	5.52406	ERS4382585
HOR 3155	Domesticated	core200	136207762	136172060	133680126	124862179	6.47559	ERS4382652
HOR 3233	Domesticated	core200	124352688	124320056	121970495	114898245	5.68874	ERS4382587
HOR 4136	Domesticated	core200	105894112	105868294	103927233	97842437	5.74751	ERS4382591
HOR 4138	Domesticated	core200	141355586	141323814	138624925	129824069	6.22744	ERS4382592
HOR 4201	Domesticated	core200	145732108	145699478	143015401	132868719	6.96412	ERS4382593
HOR 4273	Domesticated	core200	153760648	153726794	151036084	141529600	6.18401	ERS4382594
HOR 4403	Domesticated	core200	151547836	151505586	148686249	139790313	5.87169	ERS4382595
HOR 4606	Domesticated	core200	145247936	145206804	142562170	133998081	5.89786	ERS4382596
HOR 6934	Domesticated	core200	134922408	134888108	132409779	124417630	5.92502	ERS4382597
HOR 7056	Domesticated	core200	151377148	151335642	148361028	138545543	6.4859	ERS4382625
HOR 8760	Domesticated	core200	124590560	124555296	122164926	115585643	5.28222	ERS4382599
HOR 9250	Domesticated	core200	127843462	127813298	125489625	116873003	6.74157	ERS4382600
HOR 2237	Domesticated	core50 & core200	127682390	127646170	125223861	119704784	4.32373	ERS4382580
HOR 11922	Domesticated	core50 & core200	132482998	132342002	129307092	114122867	11.4735	ERS4382755
HOR 12184	Domesticated	core50 & core200	158907884	158827098	155582101	139626700	10.0458	ERS4382563
HOR 13938	Domesticated	core50 & core200	155347118	155266896	151995388	137562649	9.29544	ERS4382569
HOR 14411	Domesticated	core50 & core200	100906186	100814344	98222350	86926399	11.2047	ERS4382724
HOR 14439	Domesticated	core50 & core200	118388592	118273244	115853745	100667541	12.8399	ERS4382723
HOR 14689	Domesticated	core50 & core200	139065672	138984084	136331452	123869423	8.96652	ERS4382722
HOR 14876	Domesticated	core50 & core200	154430608	154346338	151355573	138014924	8.64332	ERS4382720
HOR 1531	Domesticated	core50 & core200	107563956	107471890	104842487	92799677	11.2055	ERS4382718
HOR 15898	Domesticated	core50 & core200	119065176	119001336	116819332	105835719	9.22982	ERS4382707
HOR 17077	Domesticated	core50 & core200	112750216	112650376	110354625	96424412	12.3659	ERS4382696
HOR 17591	Domesticated	core50 & core200	117407352	117288444	114865315	100648645	12.1211	ERS4382695
HOR 17649	Domesticated	core50 & core200	123198880	123143478	120941524	110834690	8.20736	ERS4382574
HOR 18201	Domesticated	core50 & core200	120289188	120182080	117713226	102903271	12.3229	ERS4382692
HOR 18913	Domesticated	core50 & core200	133401620	133356204	130716813	111954550	14.0693	ERS4382683
HOR 19184	Domesticated	core50 & core200	100899564	100812708	98697535	86794924	11.8067	ERS4382680
HOR 19952	Domesticated	core50 & core200	119380002	119279762	116786669	101421436	12.8817	ERS4382677
HOR 20909	Domesticated	core50 & core200	124318472	124248366	121984996	111063054	8.79041	ERS4382673
HOR 2180	Domesticated	core50 & core200	127805114	127769750	125536360	108300084	13.4901	ERS4382668
HOR 2957	Domesticated	core50 & core200	116600232	116488008	114012289	100044614	11.9907	ERS4382655
HOR 337	Domesticated	core50 & core200	120091280	120027788	117695260	107265307	8.68962	ERS4382651
HOR 3686	Domesticated	core50 & core200	125790714	125761688	123091377	113640527	7.51489	ERS4382650
HOR 495	Domesticated	core50 & core200	135260630	135195124	132675458	120190997	9.2344	ERS4382636
HOR 5373	Domesticated	core50 & core200	151680188	151577742	148582211	121090076	18.1373	ERS4382634
HOR 610	Domesticated	core50 & core200	139554616	139512120	136728713	117796067	13.5706	ERS4382631
HOR 6220	Domesticated	core50 & core200	85428024	85368864	83588762	70209666	15.6721	ERS4382630
HOR 7172	Domesticated	core50 & core200	110768114	110670872	108225750	90219876	16.2697	ERS4382622
HOR 7552	Domesticated	core50 & core200	105940422	105852018	103157364	86520640	15.717	ERS4201457
HOR 8148	Domesticated	core50 & core200	107955514	107842778	105386522	87785840	16.3207	ERS4201458
HOR 8659	Domesticated	core50 & core200	71236264	71123904	69281890	57417430	16.6814	ERS4382612
HOR 9043	Domesticated	core50 & core200	123030210	122931542	120238913	100150448	16.3412	ERS4201459
HOR 9492	Domesticated	core50 & core200	106580562	106490248	104244536	86834927	16.3485	ERS4382606
HOR 9927	Domesticated	core50 & core200	92317828	92248060	90320553	76370609	15.1222	ERS4382602
HOR 997	Domesticated	core50 & core200	111922864	111759180	109141047	97265809	10.6257	ERS4382601
HOR 21428	Domesticated	core50 & core200	143293486	143247216	140475331	118876098	15.0783	ERS4382672
HOR 21687	Domesticated	core50 & core200	143448984	143396828	140683123	118021836	15.8032	ERS4382669
HOR 8117	Domesticated	core50 & core200	116312946	116243282	114076453	98355877	13.5239	ERS4382616
HOR 10886	Domesticated	core50 & core200	130001546	129968412	127503212	120154014	5.6546	ERS4382764
HOR 11013	Domesticated	core50 & core200	169846780	169802594	166631371	155287752	6.68047	ERS4382762
HOR 11431	Domesticated	core50 & core200	145607984	145569784	142849344	134239677	5.91446	ERS4382758
HOR 12791	Domesticated	core50 & core200	91274772	91250774	89674610	85126318	4.98439	ERS4382746
HOR 1361	Domesticated	core50 & core200	137255778	137215030	134479480	126887271	5.53307	ERS4382567
HOR 13800	Domesticated	core50 & core200	148228536	148193834	145400176	136051686	6.30829	ERS4382731
HOR 13979	Domesticated	core50 & core200	171889166	171849692	168572574	156969314	6.75198	ERS4382728
HOR 13987	Domesticated	core50 & core200	106130048	106107558	104237793	97139081	6.69011	ERS4382727
HOR 3081	Domesticated	core50 & core200	135499772	135468044	133035320	124619760	6.21221	ERS4201455
HOR 3125	Domesticated	core50 & core200	115918752	115888848	113769519	107347598	5.54145	ERS4382584
HOR 3359	Domesticated	core50 & core200	119036126	119005334	116881497	110566851	5.30619	ERS4382588
HOR 3369	Domesticated	core50 & core200	150907532	150871926	148117092	139249144	5.8778	ERS4382589
HOR 8710	Domesticated	core50 & core200	112529698	112502444	110369111	103870501	5.77642	ERS4382598
HOR 10041	Wild	wild100	143428866	143349710	140535293	119541857	14.6449	ERS4382771
HOR 10478	Wild	wild100	128547696	128479436	125916811	106667670	14.9823	ERS4382770
HOR 11183	Wild	wild100	96864504	96771536	94495949	79467428	15.5299	ERS4382760
HOR 12541	Wild	wild100	93716104	93625108	91586136	77127885	15.4427	ERS4382750
HOR 12562	Wild	wild100	94195128	94143318	92289108	78262096	14.8996	ERS4382749
HOR 12568	Wild	wild100	106177812	106129366	104140449	88391867	14.839	ERS4382748
HOR 12854	Wild	wild100	118359842	118309820	116009667	98382839	14.8989	ERS4382745
HOR 12856	Wild	wild100	129038864	128984830	126530797	107115679	15.0522	ERS4382744
HOR 12996	Wild	wild100	121502276	121431580	119041971	102039578	14.0016	ERS4382740
HOR 13035	Wild	wild100	129958554	129891450	127427397	107609409	15.2573	ERS4382738
FT31	Wild	wild100	121294230	121206294	118542507	98515667	16.5229	ERS4382836
FT37	Wild	wild100	98278520	98175014	95681433	80233202	15.7354	ERS4382837
FT42	Wild	wild100	91958520	91868460	89567709	75434322	15.3844	ERS4382838
FT67	Wild	wild100	104257212	104112224	101041575	84543750	15.8462	ERS4382841
FT144	Wild	wild100	99287998	99164270	96479852	80997274	15.6131	ERS4382773
FT147	Wild	wild100	110665866	110568008	107798777	91120004	15.0846	ERS4382774
FT18	Wild	wild100	69897556	69841272	68149227	57598347	15.1069	ERS4382775
FT218	Wild	wild100	109390108	109272662	106634622	88863510	16.2631	ERS4382834
FT219	Wild	wild100	83065308	82968948	80988060	68410902	15.1589	ERS4382776
FT232	Wild	wild100	99614148	99475006	96507577	83998246	12.5754	ERS4382777
FT248	Wild	wild100	119590806	119451060	116472199	101939475	12.1663	ERS4382835
FT262	Wild	wild100	114512942	114392342	111881694	94696800	15.0228	ERS4382778
FT268	Wild	wild100	104149180	104014758	101387743	85753093	15.0312	ERS4382779
FT272	Wild	wild100	109858352	109766562	107072438	93222656	12.6175	ERS4382780
FT276	Wild	wild100	105477522	105379362	103059676	86809501	15.4206	ERS4382781
FT279	Wild	wild100	110788424	110698480	108403950	90002965	16.6226	ERS4382782
FT286	Wild	wild100	82475758	82384182	80488239	68264881	14.837	ERS4382783
FT332	Wild	wild100	91718148	91588448	89391130	74501491	16.2571	ERS4382784
FT333	Wild	wild100	100581976	100486076	98304428	82666029	15.5628	ERS4382785
FT338	Wild	wild100	141269700	141213690	138498178	115817400	16.0613	ERS4382786
FT340	Wild	wild100	123078520	122993046	120228420	103672117	13.4612	ERS4382787
FT361	Wild	wild100	140837928	140749526	137666797	117842544	14.0848	ERS4382788
FT363	Wild	wild100	139296270	139225214	136376177	115790382	14.786	ERS4382789
FT376	Wild	wild100	114685596	114625274	112243943	94859362	15.1664	ERS4382790
FT462	Wild	wild100	99733476	99675418	97562324	82696830	14.9139	ERS4382839
FT469	Wild	wild100	104375134	104317428	102145340	87589729	13.9532	ERS4382791
FT470	Wild	wild100	110554538	110485654	108107407	91720474	14.8317	ERS4382792
FT473	Wild	wild100	96719232	96622120	94317594	79668088	15.1616	ERS4382840
FT507	Wild	wild100	128195248	128122694	125495548	106577871	14.7653	ERS4382793
FT56	Wild	wild100	85248258	85188232	83136786	70792430	14.4907	ERS4382794
FT566	Wild	wild100	115765652	115620664	112746346	93507985	16.6392	ERS4382795
FT568	Wild	wild100	123032888	122914280	120198013	99574506	16.7788	ERS4382796
FT572	Wild	wild100	111181856	111083576	108525657	91772774	15.0813	ERS4382797
FT581	Wild	wild100	109864588	109797890	107369212	91926516	14.0647	ERS4382798
FT582	Wild	wild100	110776870	110701448	108176875	92550573	14.1157	ERS4382799
FT589	Wild	wild100	106139184	106072900	103728426	88014092	14.8147	ERS4382800
FT590	Wild	wild100	117622078	117536768	114865603	97519238	14.7582	ERS4382801
FT592	Wild	wild100	121852856	121783682	119188088	101281005	14.704	ERS4382802
FT604	Wild	wild100	132224012	132138446	129279757	109962684	14.6188	ERS4382803
FT613	Wild	wild100	122791858	122730044	120143245	102941958	14.0155	ERS4382804
FT616	Wild	wild100	125103856	125047668	122522401	104947943	14.0542	ERS4382805
FT627	Wild	wild100	138408796	138340536	135559223	114237558	15.4124	ERS4382806
FT628	Wild	wild100	113230996	113113230	110549285	92946850	15.5618	ERS4382807
FT630	Wild	wild100	152589278	152522486	149621242	125595829	15.752	ERS4382808
FT631	Wild	wild100	91569988	91471138	89401911	75145979	15.5852	ERS4382809
FT632	Wild	wild100	79709584	79622620	77734446	64875039	16.1504	ERS4382810
FT64	Wild	wild100	97826234	97753144	95480030	80338562	15.4895	ERS4382811
FT657	Wild	wild100	100859320	100760964	98492950	82171200	16.1985	ERS4382812
FT658	Wild	wild100	117939290	117873968	115316199	98914889	13.9143	ERS4382813
FT660	Wild	wild100	112271830	112195380	109713306	93422704	14.5199	ERS4382814
FT661	Wild	wild100	123178816	123087354	120312521	102818561	14.2126	ERS4382815
FT670	Wild	wild100	133956052	133890090	131254742	111772734	14.5507	ERS4382816
FT671	Wild	wild100	101328738	101265248	99092414	84391482	14.5173	ERS4382817
FT730	Wild	wild100	100579538	100500930	98184450	82729223	15.3782	ERS4382842
FT731	Wild	wild100	112777564	112719356	110388314	94116196	14.436	ERS4382818
FT734	Wild	wild100	102926598	102853000	100560982	85556265	14.5885	ERS4382819
FT741	Wild	wild100	105795464	105634112	102979244	85749895	16.3104	ERS4382820
FT746	Wild	wild100	102813928	102719164	100434625	84653624	15.3632	ERS4382821
FT747	Wild	wild100	99669004	99562078	97228022	81683490	15.6129	ERS4382822
FT748	Wild	wild100	91833224	91728236	89640926	78406238	12.2478	ERS4382823
FT75	Wild	wild100	95715780	95631424	93444780	78816903	15.2961	ERS4382824
FT754	Wild	wild100	93723490	93666766	91796606	78918967	13.7484	ERS4382825
FT871	Wild	wild100	90411738	90357610	88393319	75683793	14.0658	ERS4382826
FT873	Wild	wild100	90088226	90041980	88254118	75450899	14.2192	ERS4382827
FT875	Wild	wild100	99502776	99455330	97246262	82681636	14.6444	ERS4382828
FT878	Wild	wild100	115567970	115496596	112928609	94679294	15.8007	ERS4382829
FT879	Wild	wild100	93874656	93818950	91815779	78411784	14.2871	ERS4382830
FT880	Wild	wild100	114996772	114908174	112156989	95933563	14.1186	ERS4382831
FT885	Wild	wild100	131431970	131315566	128159361	108418227	15.0334	ERS4382832
FT886	Wild	wild100	102252182	102151276	99985371	83958800	15.6891	ERS4382833
HOR 12482	Wild	wild100	114851406	114790130	112610559	93946825	16.259	ERS4382752
HOR 12707	Wild	wild100	116003480	115970654	113776705	96884026	14.5663	ERS4382747
HOR 12866	Wild	wild100	120099784	120068078	117366927	98933875	15.3522	ERS4382743
HOR 12943	Wild	wild100	112657122	112624386	110462744	93500856	15.0606	ERS4382742
HOR 12966	Wild	wild100	122894642	122853688	120508855	101957444	15.1004	ERS4382741
HOR 13009	Wild	wild100	108208242	108138536	105917867	90895136	13.8921	ERS4382739
HOR 13222	Wild	wild100	133701836	133661314	131202988	112094259	14.2964	ERS4382737
HOR 13295	Wild	wild100	128068558	128025728	125445327	105901705	15.2654	ERS4382736
HOR 13762	Wild	wild100	121804196	121738712	119380856	101953911	14.315	ERS4382732
HOR 14016	Wild	wild100	116754378	116713778	114620462	95774404	16.1472	ERS4382726
HOR 1647	Wild	wild100	153063184	153010278	149921839	126490039	15.3139	ERS4382698
HOR 21893	Wild	wild100	133262308	133216374	130512035	111073528	14.5917	ERS4382667
HOR 22012	Wild	wild100	114091160	114025396	111691477	96797296	13.0622	ERS4382666
HOR 22078	Wild	wild100	115922448	115888338	113631010	96887679	14.4478	ERS4382665
HOR 22109	Wild	wild100	150211316	150163456	147270033	123507001	15.8248	ERS4382664
HOR 2690	Wild	wild100	118971354	118933842	116678570	96169843	17.2438	ERS4382658
HOR 4857	Wild	wild100	148884934	148842816	145987552	123868682	14.8606	ERS4382638
HOR 4870	Wild	wild100	115261288	115228174	109142714	90628619	16.0673	ERS4382637
HOR 8538	Wild	wild100	116876400	116842964	114583514	97266394	14.8208	ERS4382613
HOR 9476	Wild	wild100	114769036	114708566	112505021	97096952	13.4324	ERS4382607
