# Supplementary material for: The barley pan-genome reveals the hidden legacy of mutation breeding
Source: Nature. 2020 Nov 25;588(7837):284–9. doi: 10.1038/s41586-020-2947-8 (PMC7759462; doi:10.1038/s41586-020-2947-8)
Supplement: Supplementary file 9 — Supplementary Table 5. Summary of Hi-C data used in this study. [file 41586_2020_2947_MOESM10_ESM.xlsx]

## Sheet: Sheet1
Sample name	Number of all reads	Duplicated reads (%)	Links between restriction fragments	Core set	Sample
HOR 2957	226431240	0.32206	28518127	core50	ERS4228336
HOR 6220	242168183	0.267611	30359412	core50	ERS4228340
HOR 7172	178455485	0.29437	17184358	core50	ERS4228341
HOR 7552	189931320	0.372147	14578502	core50	ERS4228342
HOR 8148	204147475	0.338703	18769375	core50	ERS4228343
HOR 8659	232914975	0.330904	25160974	core50	ERS4228337
HOR 9043	200981845	0.389058	23368034	core50	ERS4228344
HOR 9492	242971862	0.257285	33139028	core50	ERS4228338
HOR 11431	200433185	0.322871	22080371	core50	ERS4228345
HOR 14411	223780934	0.243409	25212505	core50	ERS4228339
HOR 14689	196914098	0.2986	22614541	core50	ERS4228346
HOR 337	222880344	0.332369	27739335	core50	ERS4228348
HOR 2180	215333645	0.309085	28019156	core50	ERS4228355
HOR 2237	247620674	0.362819	42951454	core50	ERS4228349
HOR 3081	235512995	0.349329	33549196	core50	ERS4228350
HOR 5373	213281843	0.336851	23433386	core50	ERS4228356
HOR 8117	219543925	0.325858	28019314	core50	ERS4228357
HOR 8710	244097890	0.30337	30815142	core50	ERS4228351
HOR 9927	250759413	0.275772	33313995	core50	ERS4228358
HOR 10886	184802978	0.340697	24046428	core50	ERS4228352
HOR 11013	225114183	0.306181	24576038	core50	ERS4228359
HOR 12184	223449236	0.371194	29605660	core50	ERS4228353
HOR 12791	222057980	0.377877	28339847	core50	ERS4228354
HOR 13800	224884665	0.276087	29849812	core50	ERS4228360
HOR 13987	221371555	0.292626	28931037	core50	ERS4228361
HOR 495	192839925	0.297237	32997334	core50	ERS4228370
HOR 610	159644300	0.353954	17122053	core50	ERS4228378
HOR 997	196638568	0.314526	36019311	core50	ERS4228371
HOR 1531	182067909	0.223197	26185838	core50	ERS4228377
HOR 3125	189571954	0.265293	29054773	core50	ERS4228372
HOR 3369	216667226	0.312746	34513552	core50	ERS4228379
HOR 3686	205310480	0.307764	32949952	core50	ERS4228380
HOR 13979	222625366	0.294617	29064229	core50	ERS4228381
HOR 14439	196746725	0.313596	26855540	core50	ERS4228364
HOR 14876	211515283	0.345078	29214916	core50	ERS4228365
HOR 15898	209146465	0.319462	38176613	core50	ERS4228373
HOR 17077	203487354	0.286749	32071092	core50	ERS4228374
HOR 17591	187832881	0.403066	23703980	core50	ERS4228366
HOR 18201	219540084	0.336552	30712998	core50	ERS4228382
HOR 18913	164563508	0.302914	24473600	core50	ERS4228367,ERS4228368,ERS4228369
HOR 19184	186168836	0.305391	23862156	core50	ERS4228375
HOR 19952	209576928	0.292787	20218674	core50	ERS4228383
HOR 20909	205218992	0.317792	37395359	core50	ERS4228376
HOR 21428	218469977	0.502277	34496856	core50	ERS4228362
HOR 21687	228169918	0.539365	37664022	core50	ERS4228363
HOR 11922	192712837	0.306102	18647033	core50	ERS4228334
HOR 1361	258073257	0.328141	31106470	core50	ERS4228333
HOR 13938	198937938	0.345059	22310947	core50	ERS4228335
HOR 17649	234081603	0.315215	31276387	core50	ERS4228332
HOR 3359	237596002	0.260062	37030377	core50	ERS4228331
SBCC145	184668649	0.283961	19558385	Other	ERS4228347
HOR 2573	133574847	0.305002	13843918	Other	ERS4228327
Hayakiso	163309640	0.439217	18985020	Other	ERS4228328
Hockett	182766635	0.54574	26642824	Other	ERS4228325,ERS4228326
HOR 21599	196229910	0.328249	12086099	Other	ERS4228394
HOR 13821	549659430	9.25815	179665528	Other	ERS4228387,ERS4228392
HOR 13942	569913588	7.55063	167121169	Other	ERS4228386,ERS4228391
Igri	546962312	8.08444	167132267	Other	ERS4228385,ERS4228390
OUH602_bt_mutant_M96_1	184171878	0.403849	19999601	Other	ERS4228329
ZDM02064	217937143	0.32951	29432373	Other	ERS4228330
Akashinriki	185327067	0.32928	26976497	Other	ERS4228397
ZDM01467	191788625	0.343665	24888856	Other	ERS4228396
OUN333	442845532	8.25861	132306799	Other	ERS4228388,ERS4228393
RGT Planet	454572328	8.16596	143462419	Other	ERS4228384,ERS4228389
Golden Promise	232874136	0.452999	41328185	Other	doi:10.1101/2020.02.12.945550
B1K-04-12	204609481	3.13681	20991089	Other	doi:10.1111/tpj.14109
HOR 10350	165996695	1.19873	18359101	Other	doi:10.1111/tpj.14109
Morex	2493476689	40.4399	255934560	Other	doi:10.1038/nature22043
Barke	556833750	2.78	62555573	Other	doi:10.1111/tpj.14109
