# Supplementary material for: The barley pan-genome reveals the hidden legacy of mutation breeding
Source: Nature. 2020 Nov 25;588(7837):284–9. doi: 10.1038/s41586-020-2947-8 (PMC7759462; doi:10.1038/s41586-020-2947-8)
Supplement: Supplementary file 10 — Supplementary Table 6. Inversions detected by Hi-C. [file 41586_2020_2947_MOESM11_ESM.xlsx]

## Sheet: Sheet1
Chromosome	Start	End	Size (Mb)	Occurrence	Type	Genotypes
1	79000000	89000000	10	single	paracentric	B1K-04-12
1	123000000	155000000	32	single	paracentric	B1K-04-12
1	295000000	341000000	46	multiple	paracentric	ZDM02064, Hayakiso, Akashinriki
2	236000000	255000000	19	single	paracentric	B1K-04-12
2	245000000	255000000	10	single	paracentric	HOR 7552
2	255000000	266000000	11	single	paracentric	OUH602
2	298000000	308000000	10	multiple	pericentric	HOR 13800, HOR 17649
2	298000000	313000000	15	single	pericentric	Akashinriki
2	379000000	384000000	5	multiple	paracentric	HOR 2573, HOR 9043, B1K-04-12
2	382000000	408000000	26	single	paracentric	HOR 17591
2	458374957	468739147	10.3	multiple	paracentric	HOR 21687, HOR 14439, Golden Promise, HOR 19952, RGT Planet, HOR 20909, HOR 14411, HOR 495, HOR 15898, HOR 17077, Barke, HOR 8117, Hockett, HOR 610, HOR 8148, HOR 10886, HOR 12184, HOR 337, HOR 9492, HOR 3359, HOR 18201, HOR 2957, HOR 2180, HOR 11431, HOR 13987, HOR 2237
2	516000000	536000000	20	single	paracentric	HOR 7172
2	616000000	625000000	9	single	paracentric	Barke
3	90000000	143000000	53	single	paracentric	HOR18201
3	167000000	223000000	56	single	paracentric	HOR7172
3	204000000	252000000	48	single	paracentric	HOR20909
3	207000000	215000000	8	multiple	paracentric	HOR 5373, HOR 997, Akashinriki, HOR 9043, HOR 7172, HOR 8710, HOR 10350
3	224000000	241000000	17	single	paracentric	HOR 2573
3	270000000	275000000	5	multiple	paracentric	HOR2573, HOR17591, HOR10886
3	274000000	278000000	4	multiple	paracentric	Golden Promise, RGT Planet, HOR 11013, HOR 14439, Igri, Hockett, Barke, HOR 8148, HOR 17077
3	284000000	360000000	76	multiple	paracentric	HOR 14876, HOR 7172, HOR 8710
3	287000000	297000000	10	single	paracentric	OUH602
3	474000000	493000000	19	single	paracentric	HOR9043
4	171000000	200000000	29	single	paracentric	HOR8148
4	374000000	382000000	8	single	paracentric	B1K-04-12
5	196000000	202000000	6	single	paracentric	B1K-04-12
5	210000000	227000000	17	multiple	paracentric	HOR 8148, Hockett, HOR 610, HOR 21599
5	219000000	244000000	25	multiple	paracentric	HOR 6220, HOR 2573, HOR 9043, HOR 10350
5	241000000	256000000	15	multiple	paracentric	Igri, HOR 13942, RGT Planet, HOR 9927, SBCC145, HOR 11431, Barke
6	223000000	289000000	66	multiple	pericentric	HOR 2237, HOR 3081, HOR 21687, HOR 3686, HOR 997, HOR 3125, HOR 2573
6	264000000	275000000	11	single	paracentric	HOR13979
6	291000000	307000000	16	multiple	paracentric	HOR 13821, HOR 3369, HOR 14876, HOR 6220, HOR 9043, HOR 21599, OUH602, HOR 19184, HOR 10350
6	328000000	341000000	13	single	paracentric	SBCC145
6	344000000	350000000	6	multiple	paracentric	HOR 8710, Hayakiso, HOR 610, HOR 7552
6	372000000	394000000	22	multiple	paracentric	Golden Promise, HOR 2957, HOR 2180
7	118000000	153000000	35	single	paracentric	HOR 13821
7	218000000	235000000	17	single	paracentric	HOR 10350
7	256000000	271000000	15	single	paracentric	HOR 10350
7	316000000	342000000	26	multiple	pericentric	OUH602, HOR 21599
7	327000000	334000000	7	single	paracentric	B1K-04-12
7	327000000	336000000	9	multiple	paracentric	ZDM01467, HOR 7552, HOR 19184, Hayakiso, HOR 11922, Barke, HOR 21687, HOR 11013, HOR 2573, Igri, HOR 13821, HOR 8659, HOR 21428, HOR 13800, HOR 2957, HOR 17077, HOR 337, HOR 10886, HOR 3686, HOR 13979, Golden Promise, HOR 6220, HOR 14439, HOR 19952, RGT Planet, HOR 9927, HOR 17649, HOR 14411, ZDM02064, , HOR 13987, HOR 12184, HOR 1361, HOR 8117, HOR 8148
7	465820195	607333772	141.5	single	paracentric	RGT Planet
