# Supplementary material for: The barley pan-genome reveals the hidden legacy of mutation breeding
Source: Nature. 2020 Nov 25;588(7837):284–9. doi: 10.1038/s41586-020-2947-8 (PMC7759462; doi:10.1038/s41586-020-2947-8)
Supplement: Supplementary file 11 — Supplementary Table 7. Genetic map of the RGT Planet and Hindmarsh (RxH) population (sheet1) and the Morex and Barke (MxB) population (sheet2). [file 41586_2020_2947_MOESM12_ESM.xlsx]

## Sheet: Sheet1 (RxH)
Marker	chromosome	physical position (bp)	genetic position (cM)
3256790|F|0-16	chr1H	253317	0
3256410|F|0-32	chr1H	159526	0
6437270|F|0-12	chr1H	158831	0
3256686|F|0-65	chr1H	2431908	2.104
3270274|F|0-8	chr1H	2137762	2.104
7749406|F|0-49	chr1H	2139107	2.104
3272667|F|0-59	chr1H	1325948	2.563
3258977|F|0-28	chr1H	1244332	2.563
3256052|F|0-28	chr1H	1244349	2.563
3398429|F|0-53	chr1H	3004657	2.563
3261011|F|0-52	chr1H	5630736	3.026
3264410|F|0-61	chr1H	5632430	3.026
3263124|F|0-25	chr1H	5013966	3.026
3258422|F|0-44	chr1H	5014581	3.026
3262450|F|0-53	chr1H	5069790	3.026
3275003|F|0-14	chr1H	4799233	3.026
5249599|F|0-7	chr1H	4805846	3.026
3434198|F|0-33	chr1H	4818666	3.026
3987502|F|0-36	chr1H	4626320	3.026
3262034|F|0-56	chr1H	3517675	3.026
3267596|F|0-26	chr1H	3960842	4.662
3255298|F|0-26	chr1H	3910733	4.662
3255284|F|0-10	chr1H	5970023	4.662
32271600|F|0-43	chr1H	6816710	4.662
32271599|F|0-37	chr1H	6872786	6.175
4171016|F|0-16	chr1H	6930905	6.662
3261240|F|0-11	chr1H	7105028	6.662
4790511|F|0-23	chr1H	7434322	6.662
38349786|F|0-11	chr1H	7820548	6.662
3666324|F|0-38	chr1H	7835729	6.795
3261370|F|0-22	chr1H	8260232	7.019
3261161|F|0-15	chr1H	8282688	7.019
4791842|F|0-15	chr1H	8282688	7.019
4187577|F|0-41	chr1H	8508335	10.325
3259613|F|0-44	chr1H	8494161	10.325
3270100|F|0-39	chr1H	8832527	10.325
3260718|F|0-29	chr1H	9170083	10.549
3263371|F|0-35	chr1H	9347781	10.772
3811913|F|0-24	chr1H	9345876	10.772
3263572|F|0-24	chr1H	9345845	10.772
3396989|F|0-40	chr1H	9345810	10.772
12905623|F|0-12	chr1H	10776752	11.688
3257152|F|0-17	chr1H	10819299	11.688
3923463|F|0-48	chr1H	10875554	11.688
4792135|F|0-61	chr1H	11045077	11.688
3269591|F|0-18	chr1H	11116267	11.688
3662348|F|0-29	chr1H	11659569	11.912
3986484|F|0-8	chr1H	11682981	11.912
3260092|F|0-15	chr1H	12707650	13.524
4169201|F|0-10	chr1H	12797370	13.524
3260019|F|0-12	chr1H	13756244	17.484
3257069|F|0-32	chr1H	14290042	17.484
3261289|F|0-36	chr1H	14298118	17.484
3258704|F|0-45	chr1H	14386884	17.484
3433748|F|0-22	chr1H	14820191	18.393
3256898|F|0-64	chr1H	14940283	18.393
3255697|F|0-17	chr1H	15078446	18.393
3432754|F|0-31	chr1H	15161562	18.393
3260365|F|0-35	chr1H	16532456	18.393
3275067|F|0-18	chr1H	16645541	18.615
5249644|F|0-21	chr1H	17197963	20.69
5249644|F|0-67	chr1H	17197963	20.69
5334431|F|0-68	chr1H	17171375	20.69
3926448|F|0-44	chr1H	17879747	22.067
3930799|F|0-30	chr1H	17879681	22.067
3262765|F|0-35	chr1H	18109127	22.745
3256110|F|0-51	chr1H	18114711	22.745
4194018|F|0-54	chr1H	18462208	22.745
3267517|F|0-11	chr1H	18585574	22.745
3258705|F|0-12	chr1H	19305616	22.745
3264903|F|0-24	chr1H	19438583	22.971
5255193|F|0-5	chr1H	19520486	22.971
3258865|F|0-41	chr1H	21112168	24.592
3266851|F|0-13	chr1H	21112102	24.592
3260453|F|0-30	chr1H	21550256	24.592
3664022|F|0-21	chr1H	21791343	24.816
3260373|F|0-11	chr1H	21792182	24.816
3264584|F|0-26	chr1H	22224030	25.038
3255931|F|0-61	chr1H	22677292	25.304
3254725|F|0-38	chr1H	23031043	25.304
3256197|F|0-43	chr1H	23027091	25.304
4175502|F|0-50	chr1H	23076241	25.304
3257507|F|0-23	chr1H	23273864	25.989
3262710|F|0-47	chr1H	23334380	25.989
4330726|F|0-10	chr1H	23334446	25.989
4792354|F|0-30	chr1H	26778412	27.633
4006959|F|0-18	chr1H	26778478	27.633
3665332|F|0-16	chr1H	28533493	28.78
3261082|F|0-50	chr1H	28772645	28.78
5249855|F|0-8	chr1H	28952122	28.78
3262345|F|0-40	chr1H	29188441	28.913
4330343|F|0-24	chr1H	29189371	28.913
5255318|F|0-19	chr1H	29729706	29.311
3665369|F|0-28	chr1H	38731392	34.335
3259410|F|0-57	chr1H	53642917	36.18
3434205|F|0-67	chr1H	53862602	36.18
3434123|F|0-64	chr1H	54215589	36.18
7242469|F|0-58	chr1H	54217324	36.18
3268763|F|0-45	chr1H	76841766	38.387
3920621|F|0-41	chr1H	97391686	38.848
3432737|F|0-50	chr1H	101635562	38.848
3434161|F|0-16	chr1H	387317656	44.184
3915141|F|0-65	chr1H	397049401	45.812
3432526|F|0-34	chr1H	419546725	47.23
3269650|F|0-44	chr1H	420030194	47.23
3432441|F|0-29	chr1H	420211917	47.363
7240263|F|0-27	chr1H	420628763	47.363
3259864|F|0-36	chr1H	425172767	47.585
4174699|F|0-54	chr1H	425588166	47.585
5244040|F|0-20	chr1H	426186786	47.585
3255241|F|0-58	chr1H	427155995	47.585
6436766|F|0-11	chr1H	427095313	47.585
7750713|F|0-68	chr1H	435497376	50.818
3666092|F|0-22	chr1H	435536883	50.818
3259029|F|0-27	chr1H	435539528	50.818
5251160|F|0-7	chr1H	436083399	50.818
7750085|F|0-6	chr1H	438656068	50.818
3262791|F|0-64	chr1H	439750967	51.877
3261813|F|0-40	chr1H	441547726	55.316
4780857|F|0-40	chr1H	441547726	55.316
3256121|F|0-13	chr1H	442019307	56.787
4783490|F|0-52	chr1H	442668885	56.787
3398494|F|0-18	chr1H	442988661	56.787
3398523|F|0-55	chr1H	443069261	56.787
3919194|F|0-12	chr1H	443038032	56.787
3255878|F|0-37	chr1H	443034917	56.787
3260719|F|0-26	chr1H	443458267	56.787
4000215|F|0-67	chr1H	443457088	56.787
3268403|F|0-37	chr1H	444445513	57.027
3262778|F|0-49	chr1H	445257981	57.25
3255118|F|0-39	chr1H	445276685	57.474
3258564|F|0-32	chr1H	445277310	57.474
3262883|F|0-25	chr1H	446388514	57.924
3273895|F|0-13	chr1H	446385532	57.924
3259274|F|0-50	chr1H	448037407	57.924
3259216|F|0-45	chr1H	448574784	57.924
3398685|F|0-50	chr1H	449262021	57.924
3398890|F|0-8	chr1H	449262300	57.924
3434231|F|0-8	chr1H	449262300	57.924
3255612|F|0-66	chr1H	450320409	58.152
4007745|F|0-68	chr1H	450555425	58.152
3911352|F|0-41	chr1H	453573043	60.04
3259276|F|0-28	chr1H	453572915	60.04
3262731|F|0-10	chr1H	459292224	63.705
3398483|F|0-44	chr1H	459499629	63.705
3255958|F|0-42	chr1H	484621800	73.616
4016824|F|0-6	chr1H	486711919	74.773
3255326|F|0-36	chr1H	486798149	74.773
3257203|F|0-12	chr1H	487060841	74.773
32271420|F|0-39	chr1H	487213670	74.773
6277183|F|0-34	chr1H	489916917	78.132
3272157|F|0-59	chr1H	489916983	78.132
4788959|F|0-18	chr1H	490368668	78.132
3262624|F|0-41	chr1H	491164994	78.132
3986745|F|0-5	chr1H	491348603	78.132
3663828|F|0-25	chr1H	491348555	78.132
4007104|F|0-13	chr1H	491493903	78.132
3398246|F|0-13	chr1H	491493921	78.132
12905588|F|0-68	chr1H	491493969	78.132
3261012|F|0-25	chr1H	492812064	79.306
3396295|F|0-29	chr1H	492914838	79.306
3259492|F|0-29	chr1H	492914838	79.306
3271420|F|0-11	chr1H	492873414	79.306
3265664|F|0-23	chr1H	492873348	79.306
3926182|F|0-64	chr1H	494936982	82.405
4197169|F|0-66	chr1H	494936982	82.405
3259964|F|0-19	chr1H	495240996	82.898
3258919|F|0-5	chr1H	496080150	83.348
3261997|F|0-32	chr1H	496078857	83.348
3259709|F|0-37	chr1H	496107530	83.348
3258267|F|0-39	chr1H	496468359	83.348
3811412|F|0-47	chr1H	496913547	83.348
3986159|F|0-34	chr1H	496913481	83.348
3262496|F|0-35	chr1H	497058576	83.348
3262692|F|0-13	chr1H	497105468	83.348
3272826|F|0-9	chr1H	497289666	83.579
5255522|F|0-20	chr1H	497289301	83.579
6437576|F|0-30	chr1H	497218722	83.579
3987508|F|0-5	chr1H	497646217	83.579
3257635|F|0-34	chr1H	497779119	83.579
5255275|F|0-65	chr1H	497870829	83.808
7236650|F|0-44	chr1H	497870895	83.808
5256144|F|0-46	chr1H	497870985	83.808
3398859|F|0-47	chr1H	499334632	85.178
4007249|F|0-18	chr1H	499484459	85.178
3255102|F|0-29	chr1H	499512029	85.178
3398682|F|0-56	chr1H	499757345	85.178
3268095|F|0-15	chr1H	499712710	85.178
4781091|F|0-38	chr1H	502476772	85.854
3275712|F|0-16	chr1H	505004940	87.475
5256590|F|0-33	chr1H	509242064	90.05
3398249|F|0-37	chr1H	509813221	90.05
3268880|F|0-7	chr1H	512634701	94.409
3260915|F|0-55	chr1H	514030632	96.037
3255296|F|0-29	chr2H	1123708	0
3268955|F|0-5	chr2H	1241319	0
21721767|F|0-11	chr2H	1296154	0
3272037|F|0-61	chr2H	1573385	0
5336411|F|0-12	chr2H	1802580	0
3258050|F|0-33	chr2H	2362539	0
3271892|F|0-32	chr2H	2338250	0
5251382|F|0-36	chr2H	2363530	0
5251382|F|0-33	chr2H	2363530	0
3271452|F|0-15	chr2H	2326824	0
3256789|F|0-29	chr2H	2036215	0
3267548|F|0-17	chr2H	1990064	0
3398632|F|0-13	chr2H	1903599	0
3257414|F|0-33	chr2H	1905068	0
3259718|F|0-37	chr2H	1939975	0
3261698|F|0-59	chr2H	997374	0.132
7745120|F|0-19	chr2H	1128625	0.132
3986071|F|0-40	chr2H	1125187	0.132
3259773|F|0-33	chr2H	1124881	0.132
3258971|F|0-38	chr2H	1123657	0.132
3433049|F|0-6	chr2H	1229003	0.132
3269515|F|0-11	chr2H	1296154	0.132
3265771|F|0-31	chr2H	1418564	0.132
3255919|F|0-7	chr2H	1573319	0.132
3260363|F|0-50	chr2H	2351285	0.132
3255217|F|0-53	chr2H	2338316	0.132
3273264|F|0-29	chr2H	3488798	0.36
3433331|F|0-6	chr2H	4659650	1.035
5337278|F|0-31	chr2H	4965872	1.035
3264126|F|0-24	chr2H	4995156	1.035
3398713|F|0-17	chr2H	5060462	1.035
3262470|F|0-44	chr2H	5084734	1.035
3434097|F|0-43	chr2H	5476315	1.708
3260783|F|0-38	chr2H	5572670	1.708
3261317|F|0-20	chr2H	5580445	1.708
3272114|F|0-15	chr2H	6054428	2.866
38287684|F|0-34	chr2H	6085038	2.866
3262602|F|0-66	chr2H	7655008	2.866
3275474|F|0-43	chr2H	7893782	2.866
3256248|F|0-43	chr2H	7892757	2.866
3255350|F|0-11	chr2H	7859562	2.866
3986065|F|0-51	chr2H	7916376	2.866
3266749|F|0-53	chr2H	7938679	2.866
3986508|F|0-26	chr2H	7991013	2.866
3261154|F|0-31	chr2H	8193171	2.866
3269639|F|0-20	chr2H	8193105	2.866
3273331|F|0-8	chr2H	8184113	2.866
3273331|F|0-28	chr2H	8184113	2.866
3986703|F|0-60	chr2H	8129500	2.866
3257496|F|0-29	chr2H	8330063	2.866
3258726|F|0-43	chr2H	9539003	2.866
3255533|F|0-48	chr2H	9543681	2.998
4007299|F|0-52	chr2H	9553900	4.161
5249864|F|0-23	chr2H	9591544	4.161
4505942|F|0-13	chr2H	9915312	4.161
3275626|F|0-14	chr2H	10007471	4.161
3271314|F|0-46	chr2H	10064663	4.161
5338630|F|0-31	chr2H	10183660	5.33
6428314|F|0-49	chr2H	10183726	5.33
3271740|F|0-11	chr2H	10204994	5.33
4505762|F|0-11	chr2H	10204994	5.33
3260510|F|0-66	chr2H	10311943	5.33
42010771|F|0-52	chr2H	10306440	5.33
3255816|F|0-45	chr2H	10423713	5.33
4791560|F|0-10	chr2H	10452004	5.33
5337257|F|0-36	chr2H	10627117	5.33
4000240|F|0-56	chr2H	10818791	5.33
3925193|F|0-8	chr2H	10818857	5.33
4006741|F|0-25	chr2H	11041304	5.559
3257335|F|0-37	chr2H	11044939	5.559
3255155|F|0-47	chr2H	11088129	5.559
3263059|F|0-24	chr2H	11087973	5.559
3265235|F|0-36	chr2H	11066068	5.559
3255389|F|0-14	chr2H	11205130	6.023
3986129|F|0-14	chr2H	11147368	6.023
5259989|F|0-7	chr2H	11399986	6.023
3811649|F|0-27	chr2H	11394309	6.023
3259865|F|0-52	chr2H	11861833	6.023
11334283|F|0-32	chr2H	11852622	6.023
3922918|F|0-63	chr2H	12027469	6.255
3986360|F|0-46	chr2H	12397971	7.169
3986360|F|0-66	chr2H	12397971	7.169
3256965|F|0-24	chr2H	12539385	7.169
3264866|F|0-44	chr2H	12548198	7.169
3434303|F|0-62	chr2H	12558677	7.169
3434303|F|0-11	chr2H	12558677	7.169
4187637|F|0-12	chr2H	13882132	7.405
12905440|F|0-29	chr2H	13913486	7.405
4170129|F|0-68	chr2H	13970180	7.405
3257810|F|0-21	chr2H	14299704	7.639
3254726|F|0-67	chr2H	14723533	7.639
5333904|F|0-12	chr2H	14796292	7.865
3262763|F|0-35	chr2H	15227699	7.865
3261447|F|0-32	chr2H	16496116	10.271
3986393|F|0-60	chr2H	16496050	10.271
4169972|F|0-29	chr2H	16484148	10.271
3666373|F|0-38	chr2H	16662699	10.271
3256113|F|0-6	chr2H	16871770	11.461
3920846|F|0-5	chr2H	16826352	11.461
3986718|F|0-25	chr2H	16825080	11.461
3262640|F|0-25	chr2H	16825080	11.461
3255982|F|0-45	chr2H	17755280	11.686
3255667|F|0-41	chr2H	17810367	11.686
3255631|F|0-45	chr2H	18031557	11.686
3398318|F|0-10	chr2H	18594361	12.362
3265725|F|0-31	chr2H	18671735	12.362
3434264|F|0-48	chr2H	19287989	12.362
3255023|F|0-9	chr2H	19288055	12.362
3259787|F|0-61	chr2H	19211886	12.362
3398646|F|0-31	chr2H	19282557	12.362
3398336|F|0-31	chr2H	19282568	12.362
3398630|F|0-43	chr2H	19573019	13.053
3258673|F|0-45	chr2H	19985981	13.053
3258937|F|0-39	chr2H	20102263	13.053
3986566|F|0-17	chr2H	20701567	13.053
3256001|F|0-24	chr2H	21016303	13.282
5258093|F|0-22	chr2H	21345315	13.506
4790406|F|0-10	chr2H	21345081	13.506
3986597|F|0-15	chr2H	21299366	13.506
3272221|F|0-20	chr2H	21689573	13.506
3259155|F|0-27	chr2H	21998485	13.506
11400882|F|0-16	chr2H	22025376	13.506
7232634|F|0-5	chr2H	22025442	13.506
3434145|F|0-65	chr2H	21937474	13.506
29427960|F|0-49	chr2H	22169243	13.506
3398194|F|0-63	chr2H	22184710	13.506
3259479|F|0-36	chr2H	22259612	13.506
3258331|F|0-33	chr2H	22821872	13.506
4000191|F|0-51	chr2H	22829201	13.506
4186159|F|0-10	chr2H	22977131	13.506
3261953|F|0-51	chr2H	23046677	13.506
3257566|F|0-50	chr2H	23059832	13.506
5256467|F|0-58	chr2H	23205136	13.506
7749627|F|0-56	chr2H	23143182	13.506
3254819|F|0-22	chr2H	23150902	13.506
3263305|F|0-33	chr2H	23290602	13.506
3260930|F|0-21	chr2H	23778513	13.506
3263142|F|0-37	chr2H	23852064	13.954
3258812|F|0-6	chr2H	23886375	14.178
3260490|F|0-59	chr2H	23946191	14.178
3259614|F|0-56	chr2H	24272929	14.866
3264655|F|0-32	chr2H	24386745	14.866
38349719|F|0-21	chr2H	24389150	14.866
3267811|F|0-25	chr2H	25325107	14.866
3257937|F|0-38	chr2H	25534505	14.866
12905460|F|0-39	chr2H	25772706	14.866
3255113|F|0-34	chr2H	25855276	14.866
4006375|F|0-25	chr2H	30130123	19.625
4014748|F|0-64	chr2H	30592396	19.625
4191583|F|0-34	chr2H	31330129	21.478
4790826|F|0-55	chr2H	31882463	21.478
3665296|F|0-45	chr2H	32019381	21.705
3257448|F|0-27	chr2H	32935668	21.942
3260295|F|0-65	chr2H	33968850	21.942
5249622|F|0-23	chr2H	34060842	22.174
3257046|F|0-30	chr2H	34277090	23.075
3255920|F|0-7	chr2H	34647372	23.075
3255981|F|0-24	chr2H	34898562	23.075
5256130|F|0-34	chr2H	36845560	23.312
3256858|F|0-41	chr2H	36847557	23.312
3661585|F|0-42	chr2H	37410938	23.312
3432413|F|0-19	chr2H	37730603	23.549
3432344|F|0-24	chr2H	37887453	23.549
3432504|F|0-36	chr2H	38011733	23.995
3257535|F|0-64	chr2H	38996995	25.391
3260104|F|0-50	chr2H	38996929	25.391
3262409|F|0-13	chr2H	38983767	25.391
3261758|F|0-5	chr2H	39028995	25.391
5257148|F|0-12	chr2H	39438022	25.391
3432553|F|0-12	chr2H	39437999	25.391
4505951|F|0-15	chr2H	41439317	27.247
3256519|F|0-15	chr2H	41439317	27.247
28546224|F|0-13	chr2H	41431332	27.247
3275771|F|0-5	chr2H	41429174	27.247
3255887|F|0-68	chr2H	41811353	27.247
3255689|F|0-34	chr2H	42102449	27.247
3263726|F|0-6	chr2H	42103339	27.247
3258803|F|0-27	chr2H	42103273	27.247
3255719|F|0-21	chr2H	43185111	27.477
3263085|F|0-14	chr2H	43344215	27.477
3260977|F|0-58	chr2H	43490832	27.477
5339117|F|0-5	chr2H	43738622	27.477
3257890|F|0-36	chr2H	43855174	27.477
3262966|F|0-24	chr2H	44393917	27.477
7213375|F|0-49	chr2H	44395304	27.477
3259136|F|0-61	chr2H	47679125	28.394
3263103|F|0-14	chr2H	47679047	28.394
5255555|F|0-27	chr2H	48269489	28.394
3665574|F|0-11	chr2H	48285431	28.394
3263052|F|0-11	chr2H	48285443	28.394
3265750|F|0-8	chr2H	59670769	35.56
3432682|F|0-16	chr2H	60368063	36.248
5239603|F|0-37	chr2H	60760615	36.248
3260838|F|0-46	chr2H	60937298	36.248
3254791|F|0-9	chr2H	61312587	36.248
5247959|F|0-27	chr2H	61584408	36.248
3270832|F|0-64	chr2H	61776643	36.248
3259011|F|0-36	chr2H	62437284	36.248
3256247|F|0-26	chr2H	102201511	46.19
3254777|F|0-5	chr2H	104862174	46.637
3256960|F|0-10	chr2H	105059440	46.637
3256272|F|0-19	chr2H	105059374	46.637
3258721|F|0-9	chr2H	107678045	46.637
3260893|F|0-23	chr2H	108018505	46.637
3258367|F|0-40	chr2H	108896128	46.637
5256276|F|0-53	chr2H	108896069	46.637
5258003|F|0-19	chr2H	113085165	46.637
5258003|F|0-6	chr2H	113085165	46.637
3261360|F|0-38	chr2H	113085231	46.637
3255096|F|0-26	chr2H	112763298	46.637
3397230|F|0-34	chr2H	112622842	46.637
3260589|F|0-34	chr2H	112567699	46.637
4330297|F|0-35	chr2H	112148868	46.637
3662820|F|0-35	chr2H	112148868	46.637
3986753|F|0-50	chr2H	115369821	46.637
3263009|F|0-11	chr2H	120324276	46.637
3255270|F|0-33	chr2H	122056048	48.337
3261714|F|0-8	chr2H	122056225	48.337
4016597|F|0-60	chr2H	123893185	48.337
3258680|F|0-17	chr2H	125579751	48.337
3258122|F|0-38	chr2H	125949368	48.337
4000230|F|0-23	chr2H	127310326	48.337
5244545|F|0-11	chr2H	136446396	48.337
3258313|F|0-39	chr2H	136420484	48.337
3434253|F|0-15	chr2H	138665477	48.337
3259457|F|0-22	chr2H	142367147	48.337
4016508|F|0-56	chr2H	147074001	48.337
3258098|F|0-37	chr2H	148064210	48.337
3256060|F|0-68	chr2H	149759209	48.804
3432772|F|0-61	chr2H	151332967	48.804
3432550|F|0-55	chr2H	427106256	50.377
3258309|F|0-25	chr2H	245224610	50.377
5255319|F|0-38	chr2H	364405104	50.377
3261164|F|0-27	chr2H	364456667	50.377
3398235|F|0-66	chr2H	367244240	50.377
3261395|F|0-54	chr2H	385041371	50.377
3985628|F|0-22	chr2H	401171041	51.29
3266853|F|0-8	chr2H	402886500	51.29
3262587|F|0-16	chr2H	406669787	51.29
3273769|F|0-6	chr2H	411516678	51.29
3259823|F|0-68	chr2H	441987109	51.514
3255691|F|0-18	chr2H	447733011	51.514
3260935|F|0-58	chr2H	449369661	51.514
3257484|F|0-22	chr2H	450459147	51.514
3255396|F|0-18	chr2H	456369781	51.514
3263083|F|0-30	chr2H	458090847	52.412
3275295|F|0-12	chr2H	458802848	52.412
3260898|F|0-38	chr2H	459278174	52.412
3256402|F|0-52	chr2H	461419515	52.412
3261257|F|0-64	chr2H	463274676	52.412
3259065|F|0-49	chr2H	465736683	52.412
3267293|F|0-5	chr2H	466626076	52.412
3257044|F|0-57	chr2H	469538348	52.412
3985995|F|0-46	chr2H	469890718	52.412
3264194|F|0-17	chr2H	470037190	52.412
3256573|F|0-30	chr2H	470037474	52.412
3257889|F|0-27	chr2H	473540541	52.412
3261892|F|0-28	chr2H	476880650	52.412
3259705|F|0-24	chr2H	478122764	52.412
3257101|F|0-13	chr2H	479416072	52.412
3264981|F|0-41	chr2H	479622394	52.412
3260517|F|0-31	chr2H	480286551	52.412
3258948|F|0-18	chr2H	481069966	52.412
3261225|F|0-16	chr2H	482468653	52.412
3986142|F|0-11	chr2H	484905363	52.867
5257234|F|0-43	chr2H	485464956	52.867
3398200|F|0-13	chr2H	486789354	53.321
3398201|F|0-39	chr2H	486892278	53.321
3256432|F|0-54	chr2H	487674883	53.321
3259639|F|0-25	chr2H	489324017	53.546
3258311|F|0-14	chr2H	491764749	53.546
3432689|F|0-20	chr2H	509664087	53.771
5256344|F|0-11	chr2H	518078800	56.53
6437070|F|0-54	chr2H	518732331	56.53
3255759|F|0-21	chr2H	520199989	56.53
3985434|F|0-61	chr2H	520750153	56.53
3259361|F|0-12	chr2H	520907727	57.206
3259466|F|0-27	chr2H	520894695	57.206
3259932|F|0-31	chr2H	521565844	57.206
3258278|F|0-35	chr2H	523018254	57.206
3259637|F|0-50	chr2H	523657965	57.206
4016477|F|0-27	chr2H	528068081	60.483
3257355|F|0-59	chr2H	528933901	60.483
3259897|F|0-8	chr2H	528957786	60.483
3275432|F|0-13	chr2H	539504343	61.175
4195349|F|0-6	chr2H	540608311	61.175
3398260|F|0-65	chr2H	540608245	61.175
4782979|F|0-33	chr2H	540687219	61.175
3260657|F|0-17	chr2H	541692542	61.175
3257467|F|0-65	chr2H	541837492	61.175
3275869|F|0-25	chr2H	541908128	61.175
3987120|F|0-29	chr2H	542002563	61.175
3260926|F|0-42	chr2H	546772165	62.354
4790678|F|0-62	chr2H	547311900	62.354
3665802|F|0-57	chr2H	547311966	62.354
3663710|F|0-47	chr2H	551452118	62.354
3262207|F|0-7	chr2H	552178501	62.354
3266395|F|0-59	chr2H	553185560	62.354
3263673|F|0-63	chr2H	553323739	62.354
3257258|F|0-7	chr2H	565138013	68.324
3259550|F|0-35	chr2H	565205616	68.324
3662910|F|0-30	chr2H	565238181	68.324
3258432|F|0-11	chr2H	565977233	68.324
32270833|F|0-17	chr2H	573732831	69.643
3258823|F|0-52	chr2H	573680694	69.643
3259359|F|0-47	chr2H	575012699	69.643
7934006|F|0-20	chr2H	575012633	69.643
3261556|F|0-16	chr2H	574862839	69.643
7934052|F|0-46	chr2H	575354085	69.643
3262152|F|0-18	chr2H	575355433	69.643
3258975|F|0-45	chr2H	575613721	69.643
6272558|F|0-7	chr2H	575820894	69.643
3274355|F|0-5	chr2H	575913580	69.643
3986711|F|0-10	chr2H	575913530	69.643
3254891|F|0-9	chr2H	576167979	69.866
3266486|F|0-29	chr2H	576304345	70.317
12905453|F|0-40	chr2H	576332198	70.317
3256395|F|0-23	chr2H	576558134	70.317
5249852|F|0-31	chr2H	577437483	70.317
3259748|F|0-50	chr2H	577410957	70.317
3259103|F|0-22	chr2H	577522156	70.541
3255153|F|0-22	chr2H	577522156	70.541
6437570|F|0-26	chr2H	577506360	70.541
3262833|F|0-41	chr2H	578060368	70.541
4791593|F|0-24	chr2H	578060302	70.541
3262751|F|0-7	chr2H	578202707	70.541
3255252|F|0-36	chr2H	578537373	70.541
3254738|F|0-33	chr2H	579374184	70.764
3987109|F|0-33	chr2H	579374184	70.764
3259588|F|0-39	chr2H	579388432	70.988
4791392|F|0-40	chr2H	579411493	70.988
3258989|F|0-40	chr2H	579411625	70.988
3256445|F|0-31	chr2H	580789357	74.073
4792462|F|0-23	chr2H	582665953	74.073
3259784|F|0-67	chr2H	583044761	74.295
3256224|F|0-5	chr2H	617463985	94.507
3259153|F|0-57	chr2H	617443732	94.507
3256365|F|0-24	chr2H	617421980	94.507
3260245|F|0-33	chr2H	617477029	94.507
5249711|F|0-14	chr2H	617683780	94.507
3260207|F|0-14	chr2H	617683780	94.507
4007771|F|0-53	chr2H	617764730	94.507
3261690|F|0-6	chr2H	617890292	94.507
3256769|F|0-6	chr2H	617890321	94.507
3986692|F|0-63	chr2H	618176906	94.507
38349894|F|0-66	chr2H	618622699	94.507
4188121|F|0-16	chr2H	618946218	94.507
3398052|F|0-19	chr2H	618981230	94.507
3398281|F|0-66	chr2H	618992368	94.507
3398281|F|0-13	chr2H	618992368	94.507
3666156|F|0-51	chr2H	619439099	94.507
3261347|F|0-67	chr2H	619438729	94.507
3398736|F|0-22	chr2H	619658527	94.507
3398343|F|0-22	chr2H	619658540	94.507
3398941|F|0-47	chr2H	619658587	94.507
3398768|F|0-20	chr2H	619659244	94.507
3275018|F|0-20	chr2H	619659280	94.507
3256036|F|0-47	chr2H	619787903	94.507
3255620|F|0-15	chr2H	619940765	94.507
4016379|F|0-26	chr2H	619996761	94.507
3262724|F|0-26	chr2H	619996747	94.507
3910198|F|0-60	chr2H	621127246	94.507
3261608|F|0-17	chr2H	621126465	94.507
11287195|F|0-35	chr2H	621053984	94.507
3261244|F|0-40	chr2H	621815000	94.507
3257113|F|0-61	chr2H	621954176	94.507
3273245|F|0-13	chr2H	621952960	94.507
3262961|F|0-62	chr2H	622411564	94.507
6270498|F|0-64	chr2H	622393139	94.77
3260357|F|0-25	chr2H	622444274	95.75
7750119|F|0-22	chr2H	623311706	96.429
3986121|F|0-27	chr2H	624146423	96.783
3259318|F|0-65	chr2H	624345344	96.783
4007817|F|0-18	chr2H	624346211	96.783
3257186|F|0-18	chr2H	624346211	96.783
3259666|F|0-23	chr2H	622629549	97.244
3269112|F|0-6	chr2H	653368624	133.479
3257095|F|0-37	chr2H	653527577	133.479
5258212|F|0-7	chr2H	654026489	133.479
3261526|F|0-64	chr2H	654027886	133.479
5338662|F|0-38	chr2H	653975109	133.479
3255091|F|0-46	chr2H	654118302	133.479
6277160|F|0-35	chr2H	654638904	133.479
3986013|F|0-14	chr2H	654699482	133.479
3261826|F|0-7	chr2H	654699449	133.479
3257179|F|0-63	chr2H	654817511	133.479
3663007|F|0-13	chr2H	655309803	133.479
3263285|F|0-11	chr2H	655353054	133.479
3663963|F|0-5	chr2H	655803624	133.479
3257237|F|0-6	chr2H	656049233	134.849
3259594|F|0-67	chr2H	656428886	134.849
3666286|F|0-65	chr2H	656618591	135.076
6436516|F|0-35	chr2H	656664805	135.076
3666685|F|0-35	chr2H	656730458	135.076
3664224|F|0-5	chr2H	656708353	135.076
3665317|F|0-54	chr2H	657472703	135.309
4792190|F|0-32	chr2H	651528830	135.309
3259626|F|0-38	chr2H	657612948	135.309
7750731|F|0-13	chr2H	657685508	135.309
3261586|F|0-44	chr2H	658038904	135.309
3259606|F|0-49	chr2H	658347747	135.309
3254893|F|0-40	chr2H	658378644	135.309
3262193|F|0-28	chr2H	658513449	135.309
4782535|F|0-19	chr2H	659394702	136.253
3260849|F|0-19	chr2H	659394728	136.253
3273772|F|0-29	chr2H	659394768	136.253
3666457|F|0-61	chr2H	659489859	136.928
3266993|F|0-59	chr2H	659495592	136.928
3986976|F|0-29	chr2H	659500470	136.928
3254719|F|0-11	chr2H	659527305	136.928
5256502|F|0-32	chr2H	659615789	136.928
3434232|F|0-36	chr2H	659615855	136.928
3257753|F|0-60	chr2H	660939851	138.337
4172584|F|0-47	chr2H	661522393	138.337
4505628|F|0-14	chr2H	661515414	138.337
3255810|F|0-21	chr2H	661519466	138.337
5250292|F|0-67	chr2H	661620597	138.337
3915101|F|0-37	chr2H	661625200	138.337
3260489|F|0-38	chr2H	662150634	138.337
3432692|F|0-10	chr2H	662150887	138.337
3986786|F|0-25	chr2H	663204345	138.566
3395783|F|0-20	chr2H	663342002	138.566
6436543|F|0-20	chr2H	663342002	138.566
6269603|F|0-14	chr2H	663268627	138.566
3987106|F|0-6	chr2H	664208313	138.835
3257451|F|0-8	chr2H	664453233	138.835
3259596|F|0-16	chr2H	664602875	138.835
3255019|F|0-8	chr2H	664602832	138.835
5246036|F|0-23	chr2H	664680962	138.835
4187822|F|0-20	chr2H	664896611	138.835
3928586|F|0-56	chr2H	665127123	138.835
3257038|F|0-29	chr2H	665666091	138.835
3431323|F|0-35	chr2H	665641626	138.835
5258659|F|0-6	chr2H	665946331	138.835
5250478|F|0-22	chr2H	666989116	140.217
21721647|F|0-7	chr2H	667245404	140.217
3986796|F|0-12	chr2H	667255049	140.217
4016250|F|0-53	chr2H	667427126	140.217
3269309|F|0-15	chr2H	667434237	140.217
3260206|F|0-67	chr2H	667426351	140.217
3260983|F|0-67	chr2H	667385297	140.217
3260983|F|0-10	chr2H	667385297	140.217
3258097|F|0-40	chr2H	667574632	140.445
3261245|F|0-9	chr2H	667637613	140.445
3398231|F|0-34	chr2H	667677996	140.445
4171133|F|0-33	chr2H	667682690	140.445
4790257|F|0-29	chr2H	667725698	140.445
4171720|F|0-32	chr2H	668143270	140.445
3269556|F|0-46	chr2H	668143450	140.445
3257289|F|0-18	chr2H	668365539	140.445
7749629|F|0-53	chr2H	668403580	140.906
3262168|F|0-55	chr2H	668415585	140.906
5249857|F|0-23	chr2H	668625503	140.906
3256323|F|0-42	chr2H	668604974	140.906
3257330|F|0-34	chr2H	668733937	140.906
3928751|F|0-29	chr2H	669160199	140.906
3257542|F|0-28	chr2H	670521896	140.906
3987119|F|0-66	chr2H	671253552	140.906
38350041|F|0-29	chr2H	671664344	140.906
7934311|F|0-19	chr2H	671736134	140.906
3257983|F|0-52	chr2H	671984248	140.906
3396404|F|0-5	chr2H	671866143	140.906
3260039|F|0-46	chr2H	672005976	140.906
3255126|F|0-61	chr2H	674377849	140.906
4781169|F|0-67	chr2H	674330779	140.906
3434255|F|0-56	chr2H	673830169	140.906
3663252|F|0-7	chr2H	673279589	140.906
4016487|F|0-26	chr2H	673081661	140.906
3260027|F|0-13	chr2H	673064256	140.906
3257579|F|0-13	chr2H	672833931	140.906
3255216|F|0-50	chr1H	8659321	10.549
3262813|F|0-57	chr3H	150107	0
3258654|F|0-7	chr3H	285641	0
4790646|F|0-13	chr3H	415473	0
3274779|F|0-7	chr3H	433099	0
3256539|F|0-15	chr3H	3207179	2.607
11334551|F|0-39	chr3H	3203465	2.836
3265022|F|0-41	chr3H	3366428	2.836
3262175|F|0-16	chr3H	8083291	6.276
3256142|F|0-13	chr3H	8958544	7.189
3986736|F|0-63	chr3H	14066964	10.063
3270066|F|0-55	chr3H	14019320	10.063
3262840|F|0-55	chr3H	14169930	10.063
3662320|F|0-30	chr3H	14474819	11.978
3261196|F|0-18	chr3H	14476273	11.978
3272265|F|0-46	chr3H	14479959	11.978
12531171|F|0-16	chr3H	14534912	11.978
3257502|F|0-16	chr3H	14534912	11.978
3664787|F|0-29	chr3H	14538947	11.978
3269997|F|0-60	chr3H	14724433	11.978
3257079|F|0-14	chr3H	14728171	11.978
3270389|F|0-33	chr3H	15037338	11.978
5255889|F|0-25	chr3H	15345783	11.978
3256100|F|0-17	chr3H	18714136	14.305
11288502|F|0-14	chr3H	20200343	15.223
4007023|F|0-20	chr3H	20319137	15.223
7750989|F|0-20	chr3H	20319172	15.223
3262025|F|0-17	chr3H	20700419	15.223
3262861|F|0-36	chr3H	21885459	18.083
3254829|F|0-15	chr3H	22221583	18.529
3398380|F|0-67	chr3H	22485095	18.529
3263265|F|0-7	chr3H	25488346	21.202
3260736|F|0-47	chr3H	26695429	22.631
3986583|F|0-8	chr3H	26760856	22.631
3432740|F|0-58	chr3H	27225330	22.631
4007289|F|0-49	chr3H	30319024	23.309
3257002|F|0-34	chr3H	31589912	26.036
3260330|F|0-67	chr3H	31589846	26.036
4174862|F|0-25	chr3H	31609295	26.036
3256744|F|0-5	chr3H	31610054	26.036
3262012|F|0-17	chr3H	31698723	26.036
3259730|F|0-56	chr3H	31701320	26.036
3267820|F|0-65	chr3H	32329817	26.036
3256045|F|0-53	chr3H	32330228	26.036
7934407|F|0-38	chr3H	32366695	26.036
3258528|F|0-7	chr3H	32471998	26.036
3926217|F|0-14	chr3H	32469541	26.036
3256610|F|0-58	chr3H	33060887	26.75
4007248|F|0-12	chr3H	33061854	26.75
3261520|F|0-36	chr3H	34560994	26.75
6280260|F|0-49	chr3H	34589410	26.75
3260068|F|0-56	chr3H	34935130	26.75
3258289|F|0-21	chr3H	34935196	26.75
3986747|F|0-59	chr3H	35199935	26.75
3256301|F|0-61	chr3H	35500024	26.75
3256009|F|0-8	chr3H	35526556	26.75
3434162|F|0-44	chr3H	35526845	26.75
3258399|F|0-11	chr3H	35531511	26.75
3261766|F|0-44	chr3H	35571440	26.75
3255869|F|0-46	chr3H	36288716	26.75
5251533|F|0-13	chr3H	36288782	26.75
3262480|F|0-19	chr3H	36291585	26.75
5249532|F|0-40	chr3H	36292034	26.986
3262683|F|0-49	chr3H	38093152	28.363
3255349|F|0-60	chr3H	40290252	29.733
4172679|F|0-22	chr3H	40567572	29.733
3256799|F|0-9	chr3H	58205608	31.122
3263573|F|0-8	chr3H	62083148	31.122
3262788|F|0-60	chr3H	63624716	31.351
3665242|F|0-66	chr3H	64730713	31.351
5335523|F|0-51	chr3H	65549512	31.351
3260250|F|0-37	chr3H	66075934	31.351
3255761|F|0-36	chr3H	66077934	31.351
3255934|F|0-34	chr3H	68000921	31.351
5256671|F|0-41	chr3H	327952526	40.495
3274586|F|0-18	chr3H	329284978	40.495
3257204|F|0-63	chr3H	333754823	40.495
3258189|F|0-27	chr3H	333837863	40.495
3262217|F|0-20	chr3H	339775280	40.495
3258836|F|0-66	chr3H	337023834	40.495
3256295|F|0-14	chr3H	343594805	40.495
3259990|F|0-42	chr3H	344993434	40.495
3257018|F|0-53	chr3H	345379047	40.495
3258379|F|0-51	chr3H	345569544	40.495
3258384|F|0-25	chr3H	350789907	40.495
3257784|F|0-38	chr3H	351647057	40.495
4174174|F|0-25	chr3H	351944767	40.495
4007219|F|0-17	chr3H	358333695	40.495
3262233|F|0-26	chr3H	360559197	40.495
3255147|F|0-25	chr3H	365804709	40.495
3255462|F|0-31	chr3H	366425040	40.495
3986705|F|0-55	chr3H	369781706	40.495
3986794|F|0-33	chr3H	375981343	40.495
3271924|F|0-29	chr3H	376644422	40.495
3260568|F|0-10	chr3H	378595879	40.495
3257980|F|0-22	chr3H	379685441	40.495
3257270|F|0-35	chr3H	379684187	40.495
3257118|F|0-27	chr3H	382210612	40.495
3259283|F|0-61	chr3H	381968883	40.724
3986844|F|0-9	chr3H	384853515	40.724
3260198|F|0-62	chr3H	386510356	40.724
3257111|F|0-20	chr3H	415552167	40.724
3259445|F|0-50	chr3H	421572954	42.153
3256495|F|0-50	chr3H	421571086	42.153
3260765|F|0-19	chr3H	421571020	42.153
3262633|F|0-56	chr3H	421672315	42.153
3261206|F|0-54	chr3H	422701357	42.153
3255616|F|0-52	chr3H	422860876	42.153
3258406|F|0-9	chr3H	423546303	42.153
3258025|F|0-41	chr3H	423550979	42.153
3258983|F|0-14	chr3H	423846354	42.153
3986134|F|0-14	chr3H	423845267	42.153
3275122|F|0-14	chr3H	423845252	42.153
3255833|F|0-39	chr3H	427338231	42.153
3666514|F|0-65	chr3H	429540897	42.153
3666514|F|0-57	chr3H	429540897	42.153
3256908|F|0-16	chr3H	429707073	42.153
5249789|F|0-11	chr3H	431519023	42.153
3262284|F|0-68	chr3H	433602897	42.153
3260352|F|0-36	chr3H	433602319	42.153
3276029|F|0-28	chr3H	435167337	42.153
4792671|F|0-29	chr3H	435424455	42.153
3257632|F|0-53	chr3H	435424389	42.153
3259200|F|0-10	chr3H	435421616	42.153
4016077|F|0-17	chr3H	438465063	42.153
3256474|F|0-35	chr3H	438671289	42.153
3261499|F|0-8	chr3H	429533079	42.386
3260473|F|0-66	chr3H	429536764	42.386
3260182|F|0-16	chr3H	438935795	43.087
3256866|F|0-62	chr3H	439611038	43.087
3262482|F|0-59	chr3H	441689253	43.087
3262288|F|0-65	chr3H	444616079	43.087
6428233|F|0-44	chr3H	445112038	43.087
3985217|F|0-29	chr3H	445527771	43.087
3255032|F|0-31	chr3H	446713673	43.329
3986931|F|0-65	chr3H	446713673	43.329
3257657|F|0-54	chr3H	446715692	43.329
11334250|F|0-48	chr3H	446752102	44.064
3271603|F|0-8	chr3H	446752102	44.064
3665902|F|0-16	chr3H	446907545	44.064
3256655|F|0-65	chr3H	446945351	44.064
3665336|F|0-27	chr3H	447277139	44.293
4016545|F|0-20	chr3H	449870121	44.978
4781879|F|0-15	chr3H	450494277	44.978
7751279|F|0-6	chr3H	453533242	45.728
4170316|F|0-42	chr3H	453533308	45.728
3258536|F|0-34	chr3H	454205667	45.728
3260218|F|0-52	chr3H	454919512	45.728
3262738|F|0-33	chr3H	454932920	45.975
3261063|F|0-9	chr3H	454936489	45.975
3254733|F|0-21	chr3H	454988336	45.975
4016275|F|0-35	chr3H	461060262	46.241
3259187|F|0-11	chr3H	462178952	46.241
3259187|F|0-48	chr3H	462178952	46.241
3269283|F|0-40	chr3H	463339869	46.717
3262603|F|0-12	chr3H	463346154	46.717
3986179|F|0-15	chr3H	464129846	46.717
3257888|F|0-31	chr3H	465620775	46.717
3260137|F|0-5	chr3H	465619978	46.717
3986092|F|0-11	chr3H	465618655	46.717
28545284|F|0-16	chr3H	465707799	46.717
3257800|F|0-58	chr3H	466882463	46.717
3261340|F|0-27	chr3H	467844568	47.169
3255077|F|0-55	chr3H	468157662	47.169
3263717|F|0-12	chr3H	468283192	47.169
3254924|F|0-35	chr3H	468285285	47.169
4007768|F|0-38	chr3H	470287550	48.122
3259430|F|0-61	chr3H	470835227	48.122
3260710|F|0-9	chr3H	470961547	48.122
3274179|F|0-7	chr3H	471015360	48.122
3398731|F|0-67	chr3H	471384356	48.833
3257291|F|0-45	chr3H	471508355	48.833
3257839|F|0-10	chr3H	471883774	48.833
5339078|F|0-26	chr3H	471883840	48.833
3987095|F|0-39	chr3H	472647967	48.833
3255215|F|0-10	chr3H	473169604	48.833
3434207|F|0-59	chr3H	473905410	49.524
3256684|F|0-39	chr3H	479836547	50.442
3255195|F|0-13	chr3H	481066785	51.368
3256712|F|0-7	chr3H	481066730	51.368
5249850|F|0-66	chr3H	481821886	51.368
3261955|F|0-22	chr3H	481857507	51.368
3664095|F|0-33	chr3H	481943002	51.368
3256913|F|0-50	chr3H	483992191	51.368
3397366|F|0-43	chr3H	486477935	52.059
3273064|F|0-37	chr3H	486477987	52.059
4016551|F|0-62	chr3H	488094914	53.672
3265295|F|0-21	chr3H	488419519	53.672
4016069|F|0-38	chr3H	488875252	53.672
3255387|F|0-51	chr3H	488875192	53.672
3261167|F|0-34	chr3H	488874524	53.672
3257197|F|0-24	chr3H	490396592	53.672
3986125|F|0-67	chr3H	490576925	53.672
3398226|F|0-28	chr3H	491228909	56
11290945|F|0-5	chr3H	491228843	56
3264020|F|0-38	chr3H	491228536	56
3986078|F|0-38	chr3H	491240540	56
3260129|F|0-55	chr3H	491827321	56
3270208|F|0-10	chr3H	492391734	56
5258185|F|0-6	chr3H	495623527	58.157
3276518|F|0-25	chr3H	496263744	58.157
4015665|F|0-16	chr3H	499578747	58.907
5255382|F|0-58	chr3H	499607426	58.907
3259503|F|0-22	chr3H	501978306	59.842
3432456|F|0-55	chr3H	501960236	59.842
3921521|F|0-39	chr3H	502548671	59.842
3262230|F|0-51	chr3H	502775782	60.311
3254977|F|0-60	chr3H	504582687	60.311
3260345|F|0-23	chr3H	504989538	60.311
3258000|F|0-26	chr3H	505747486	60.311
3260544|F|0-22	chr3H	506384794	60.537
5243083|F|0-29	chr3H	506352636	60.537
3259345|F|0-63	chr3H	506521233	60.537
3275280|F|0-15	chr3H	506943453	60.537
4330088|F|0-46	chr3H	514552606	63.134
3666183|F|0-49	chr3H	514711877	63.134
3263057|F|0-8	chr3H	515608160	63.816
3262542|F|0-34	chr3H	515682757	63.816
3258910|F|0-38	chr3H	520582215	65.429
4789045|F|0-48	chr3H	521503123	65.653
7933645|F|0-25	chr3H	528684002	68.312
4782524|F|0-54	chr3H	529203245	69.497
12905415|F|0-29	chr3H	529744725	69.497
3432385|F|0-40	chr3H	530041456	69.497
4782635|F|0-42	chr3H	536993689	73.696
4007777|F|0-45	chr3H	537168745	73.696
3923398|F|0-68	chr3H	537152399	73.696
4781790|F|0-51	chr3H	537152465	73.696
3272197|F|0-5	chr3H	537164698	73.696
4189134|F|0-56	chr3H	537393234	73.696
3266643|F|0-38	chr3H	537450197	73.696
3261117|F|0-32	chr3H	537167398	73.931
4170857|F|0-42	chr3H	538006674	74.403
3256723|F|0-19	chr3H	537787052	74.403
3260921|F|0-13	chr3H	538005130	74.403
3256763|F|0-20	chr3H	538196468	74.403
3398591|F|0-14	chr3H	538517773	74.859
3258398|F|0-35	chr3H	538744445	74.859
3665324|F|0-15	chr3H	538882198	75.086
3255353|F|0-51	chr3H	538870152	75.086
5250914|F|0-26	chr3H	538772993	75.086
3919271|F|0-28	chr3H	539361064	75.086
3270781|F|0-10	chr3H	539674624	75.086
3261162|F|0-48	chr3H	539699025	75.086
3257588|F|0-37	chr3H	539837196	75.086
6277399|F|0-17	chr3H	539947747	75.086
5247503|F|0-17	chr3H	539947774	75.086
5248296|F|0-7	chr3H	540267857	75.086
8643615|F|0-36	chr3H	540270134	75.31
3924159|F|0-18	chr3H	540378515	75.31
5248305|F|0-27	chr3H	540378581	75.31
3256479|F|0-49	chr3H	540674580	75.756
3398777|F|0-12	chr3H	540760090	75.756
3396090|F|0-5	chr3H	540939115	75.756
3259291|F|0-20	chr3H	541401407	75.756
3256701|F|0-21	chr3H	541401473	75.756
3262608|F|0-51	chr3H	541413547	75.756
4330764|F|0-21	chr3H	541802625	76.209
3255060|F|0-56	chr3H	547960662	82.556
3255972|F|0-42	chr3H	550379445	82.556
3257759|F|0-30	chr3H	549936913	82.689
4169758|F|0-31	chr3H	550067320	82.689
3271672|F|0-11	chr3H	550685607	82.689
3255334|F|0-36	chr3H	550859102	82.689
3666663|F|0-5	chr3H	550858992	82.689
5243814|F|0-22	chr3H	550562442	82.911
3432769|F|0-51	chr3H	550552310	82.911
3261010|F|0-31	chr3H	551385037	83.845
3267081|F|0-27	chr3H	551793463	83.845
3257813|F|0-56	chr3H	552133302	83.845
3262041|F|0-47	chr3H	552130991	83.845
3260002|F|0-21	chr3H	552508821	83.845
3255391|F|0-29	chr3H	553322002	83.845
3255541|F|0-16	chr3H	553312149	83.845
3255541|F|0-67	chr3H	553312149	83.845
4781235|F|0-7	chr3H	553455679	83.845
3398205|F|0-7	chr3H	553455700	83.845
3257894|F|0-13	chr3H	556022710	86.761
3267307|F|0-25	chr3H	556130820	87.456
4505817|F|0-62	chr3H	556434040	87.456
4792199|F|0-68	chr3H	560265193	89.921
3257233|F|0-50	chr3H	560599878	89.921
3262162|F|0-67	chr3H	560349834	90.158
3255862|F|0-64	chr3H	561471631	91.384
7933011|F|0-55	chr3H	561580204	91.384
3257004|F|0-64	chr3H	561711667	91.384
3256691|F|0-30	chr3H	562147120	91.384
4789786|F|0-18	chr3H	562648836	91.384
4175130|F|0-17	chr3H	564918511	91.864
3255861|F|0-10	chr3H	565018155	91.864
3267918|F|0-14	chr3H	570460746	98.674
3665368|F|0-37	chr3H	570595989	98.898
3662336|F|0-37	chr3H	570595962	98.898
3254868|F|0-7	chr3H	570575520	98.898
3256099|F|0-18	chr3H	570575454	98.898
3259354|F|0-50	chr3H	572756765	99.829
3254972|F|0-13	chr3H	573149601	101.674
32270524|F|0-63	chr3H	575355530	104.023
3256810|F|0-9	chr3H	575488854	104.023
3260871|F|0-42	chr3H	575605206	104.023
3434122|F|0-35	chr3H	575700423	104.023
3986707|F|0-25	chr3H	575881667	104.705
5256696|F|0-67	chr3H	575880305	104.705
11333795|F|0-67	chr3H	576334886	104.705
3257891|F|0-17	chr3H	579695099	109.53
3261071|F|0-6	chr3H	579696040	109.53
3258339|F|0-24	chr3H	579696106	109.53
5338923|F|0-19	chr3H	581808865	111.053
3256927|F|0-34	chr3H	582021780	111.053
3986724|F|0-34	chr3H	582112860	111.053
3920318|F|0-39	chr3H	581852144	111.279
3256278|F|0-7	chr3H	585822689	112.857
4188029|F|0-31	chr3H	586903858	113.538
3259079|F|0-48	chr3H	586811691	113.538
3268569|F|0-16	chr3H	587293021	113.764
3272872|F|0-21	chr3H	587389290	113.764
3666306|F|0-18	chr3H	587631266	113.764
3255517|F|0-45	chr3H	587565086	113.764
3398357|F|0-62	chr3H	587713309	114.233
3257269|F|0-67	chr3H	587907720	114.233
5248487|F|0-8	chr3H	588192683	114.233
4330278|F|0-35	chr3H	588192510	114.233
3257547|F|0-35	chr3H	588192510	114.233
3261199|F|0-66	chr3H	588752542	114.233
3259514|F|0-57	chr3H	588734032	114.233
3260325|F|0-44	chr3H	588499976	114.47
3666313|F|0-7	chr3H	588762920	114.47
3433674|F|0-35	chr3H	588955810	114.47
3271951|F|0-14	chr3H	589582902	114.7
3256637|F|0-40	chr3H	589600049	114.7
3266984|F|0-50	chr3H	589978359	116.108
3254998|F|0-56	chr3H	589997563	116.108
3911245|F|0-49	chr3H	590016796	116.108
3256415|F|0-31	chr3H	590170181	116.108
3928266|F|0-16	chr3H	590140124	116.108
3259675|F|0-31	chr3H	590448694	116.108
3270134|F|0-41	chr3H	590443485	116.108
3986763|F|0-38	chr3H	590439919	116.108
3262330|F|0-30	chr3H	590430715	116.108
3255747|F|0-45	chr3H	590418123	116.108
15322177|F|0-22	chr3H	590352347	116.108
3258964|F|0-39	chr3H	590348358	116.108
3256798|F|0-67	chr3H	590632865	116.339
3258629|F|0-39	chr3H	590687902	116.8
5250657|F|0-13	chr3H	590729018	116.8
5334712|F|0-20	chr3H	590729018	116.8
5338664|F|0-8	chr3H	590885775	116.8
3258203|F|0-59	chr3H	591640088	116.8
3254846|F|0-8	chr3H	591640022	116.8
3275494|F|0-25	chr3H	591909543	116.8
3257828|F|0-34	chr3H	592091700	116.8
3254794|F|0-10	chr3H	592268371	116.8
3259408|F|0-17	chr3H	592941879	116.8
3256934|F|0-32	chr3H	593114372	116.8
6269928|F|0-33	chr3H	593639108	116.8
3260472|F|0-45	chr3H	593719043	116.8
3271805|F|0-66	chr3H	594124551	116.8
3986767|F|0-15	chr3H	594159638	116.8
3257612|F|0-68	chr3H	594393350	116.8
5249923|F|0-10	chr3H	594455039	116.8
3259233|F|0-27	chr3H	594660415	116.8
4188824|F|0-30	chr3H	594916789	116.8
3398722|F|0-10	chr3H	592268359	117.037
3999909|F|0-17	chr3H	592932013	117.037
5249895|F|0-35	chr3H	593114306	117.037
4000237|F|0-32	chr3H	593114372	117.037
3999800|F|0-29	chr3H	593253316	117.037
4184624|F|0-14	chr3H	593778628	117.037
3433060|F|0-20	chr3H	593730140	117.037
3666540|F|0-66	chr3H	593904432	117.037
4793383|F|0-41	chr3H	594227247	117.037
3255201|F|0-16	chr3H	594227181	117.037
3665322|F|0-10	chr3H	594455105	117.037
5249561|F|0-32	chr3H	594613486	117.037
4791540|F|0-41	chr3H	594643307	117.037
3255587|F|0-48	chr3H	594898042	117.037
3273511|F|0-56	chr3H	594013530	117.272
3264223|F|0-53	chr3H	594978998	117.5
3258375|F|0-59	chr3H	595042994	117.5
3270743|F|0-13	chr3H	595043351	117.5
5249431|F|0-17	chr3H	595043417	117.5
4198294|F|0-21	chr3H	594999488	117.5
3255946|F|0-23	chr3H	595700094	117.726
3398277|F|0-23	chr3H	595694810	117.726
3264362|F|0-35	chr3H	595532249	117.726
3256428|F|0-15	chr3H	595738951	117.726
4014769|F|0-21	chr3H	595888690	117.726
6436536|F|0-16	chr3H	596497214	117.953
5244139|F|0-52	chr3H	596511506	117.953
5249900|F|0-20	chr3H	596511395	117.953
3275151|F|0-16	chr3H	597279046	119.106
32269440|F|0-10	chr3H	597292028	119.106
4015697|F|0-9	chr3H	597426733	119.56
4016987|F|0-5	chr3H	597418103	119.56
3257033|F|0-6	chr3H	598170498	119.56
3255995|F|0-30	chr3H	598317493	120.245
3262365|F|0-8	chr3H	598685263	120.245
4789732|F|0-32	chr3H	598685301	120.245
3255632|F|0-43	chr3H	598902813	120.245
3259690|F|0-53	chr3H	598902747	120.245
3258305|F|0-12	chr3H	599148223	120.245
5246033|F|0-32	chr3H	599834175	120.245
3261788|F|0-42	chr3H	603155450	121.894
3260851|F|0-53	chr3H	603181328	121.894
7745348|F|0-10	chr3H	603191442	121.894
3398208|F|0-44	chr3H	603210021	121.894
3398213|F|0-9	chr3H	603344034	121.894
3258819|F|0-68	chr3H	603349464	121.894
3276946|F|0-65	chr3H	603538327	121.894
3986716|F|0-42	chr3H	603155433	122.126
3260428|F|0-14	chr3H	603181394	122.126
3257351|F|0-68	chr3H	603538393	122.126
4505864|F|0-62	chr3H	603730584	122.587
3398783|F|0-44	chr3H	604827449	123.5
3398467|F|0-9	chr3H	604830494	123.5
3259150|F|0-34	chr3H	605299917	123.723
3260419|F|0-56	chr3H	606390997	124.881
4016313|F|0-15	chr3H	606365817	124.881
3258707|F|0-30	chr3H	606578782	124.881
3259496|F|0-35	chr3H	607025069	124.881
3262130|F|0-58	chr3H	607667328	124.881
5242088|F|0-29	chr3H	608446247	125.34
3260646|F|0-29	chr3H	608446270	125.34
5250698|F|0-52	chr3H	608492361	125.34
3255803|F|0-41	chr3H	608514814	125.565
3261829|F|0-11	chr3H	608521877	125.565
3398917|F|0-6	chr3H	608824677	125.565
3254835|F|0-11	chr3H	608901105	125.565
4505916|F|0-68	chr3H	609086640	126.256
3398434|F|0-25	chr3H	609242942	126.256
3256117|F|0-30	chr3H	609169573	126.256
3273030|F|0-7	chr3H	609167029	126.256
3260526|F|0-12	chr3H	609359146	127.213
4790753|F|0-37	chr3H	609333894	127.213
3261145|F|0-15	chr3H	609589139	127.213
3259350|F|0-66	chr3H	609778625	127.213
4173677|F|0-68	chr3H	610404107	127.213
3255269|F|0-45	chr3H	613712858	131.39
5247458|F|0-17	chr3H	614155505	131.39
3663819|F|0-12	chr3H	614155292	131.39
3261098|F|0-16	chr3H	614155226	131.39
5335843|F|0-10	chr3H	614134885	131.39
3262654|F|0-45	chr3H	614130539	131.39
3255997|F|0-17	chr3H	614130473	131.39
3258481|F|0-42	chr3H	615276720	131.39
3432679|F|0-22	chr3H	615276409	131.39
3271586|F|0-25	chr3H	615194715	131.39
5250053|F|0-30	chr3H	615409091	131.39
4169741|F|0-17	chr3H	615408938	131.39
3254986|F|0-37	chr3H	615566528	131.39
3255292|F|0-32	chr3H	615950769	131.39
4791509|F|0-6	chr3H	622579795	137.234
4329956|F|0-28	chr3H	625311445	139.929
3987103|F|0-57	chr3H	625311476	139.929
3987525|F|0-44	chr3H	625312570	139.929
3986206|F|0-60	chr3H	625514218	139.929
5334495|F|0-15	chr3H	625513697	139.929
3275993|F|0-45	chr4H	93238	0
3433232|F|0-59	chr4H	169861	0
3257440|F|0-64	chr4H	184571	0
3262898|F|0-19	chr4H	269907	0
4000139|F|0-41	chr4H	391743	0.229
3665223|F|0-44	chr4H	2372446	0.453
3258078|F|0-68	chr4H	2850306	0.453
3259376|F|0-54	chr4H	2864559	0.453
3262995|F|0-16	chr4H	2864716	0.453
4781402|F|0-49	chr4H	3270284	0.453
4000205|F|0-8	chr4H	4554812	1.595
3255170|F|0-40	chr4H	5797255	1.595
3256104|F|0-46	chr4H	5763410	1.595
3275851|F|0-7	chr4H	6129607	1.818
4792606|F|0-32	chr4H	6041663	1.818
4791927|F|0-65	chr4H	7088266	2.272
3661813|F|0-10	chr4H	7078016	2.272
32271070|F|0-37	chr4H	7065375	2.272
3920838|F|0-37	chr4H	7014317	2.272
3255427|F|0-16	chr4H	7573498	2.272
3431680|F|0-10	chr4H	7758050	2.272
3261469|F|0-26	chr4H	8118319	2.272
3260903|F|0-43	chr4H	8209391	2.272
3259201|F|0-32	chr4H	8209325	2.626
3258851|F|0-7	chr4H	10163191	5.645
3262689|F|0-56	chr4H	10353624	5.645
4192347|F|0-40	chr4H	10363353	5.645
3432727|F|0-37	chr4H	10381650	5.645
3926944|F|0-11	chr4H	10710499	5.874
3262985|F|0-53	chr4H	11392874	5.874
3255323|F|0-11	chr4H	11454085	5.874
5337458|F|0-26	chr4H	12370494	8.694
3260591|F|0-66	chr4H	12371566	8.694
6436528|F|0-49	chr4H	12375498	8.694
3262265|F|0-62	chr4H	14139488	10.031
3398461|F|0-40	chr4H	17648157	13.247
3269048|F|0-40	chr4H	17648157	13.247
3259953|F|0-66	chr4H	18016741	13.247
3986751|F|0-67	chr4H	40150142	22.967
3259863|F|0-47	chr4H	40377160	22.967
3258102|F|0-24	chr4H	40851162	22.967
3922716|F|0-14	chr4H	40853750	22.967
3272939|F|0-28	chr4H	41210595	22.967
3263365|F|0-36	chr4H	42452305	22.967
3256041|F|0-43	chr4H	43043486	22.967
3267487|F|0-8	chr4H	43232614	22.967
3255546|F|0-48	chr4H	44568749	22.967
3262440|F|0-35	chr4H	545341644	41.756
3254913|F|0-39	chr4H	545797360	41.756
3663160|F|0-48	chr4H	546703917	41.756
3666329|F|0-17	chr4H	547089876	41.756
3260533|F|0-38	chr4H	547298835	41.756
3262504|F|0-36	chr4H	543028936	42.246
3259904|F|0-36	chr4H	543452068	42.246
3262079|F|0-55	chr4H	543454928	42.246
5256470|F|0-41	chr4H	544380958	42.473
3260754|F|0-40	chr4H	547665214	43.164
3257093|F|0-39	chr4H	549106820	43.998
3665431|F|0-5	chr4H	549561172	43.998
3987096|F|0-10	chr4H	550143847	43.998
3259752|F|0-27	chr4H	550989775	43.998
3255285|F|0-60	chr4H	551582630	43.998
3269221|F|0-55	chr4H	551524520	43.998
3275612|F|0-8	chr4H	551520443	43.998
4007032|F|0-46	chr4H	551741753	43.998
3260474|F|0-35	chr4H	551927036	44.456
3256537|F|0-9	chr4H	551933023	44.68
5257970|F|0-8	chr4H	552605129	44.68
9772455|F|0-28	chr4H	553688467	44.906
4014558|F|0-55	chr4H	554268511	44.906
3264688|F|0-33	chr4H	554291945	44.906
3262327|F|0-8	chr4H	555050106	44.906
5249990|F|0-38	chr4H	556088122	44.906
3262825|F|0-60	chr4H	556088064	44.906
3257756|F|0-22	chr4H	556306401	44.906
32270827|F|0-11	chr4H	556306467	44.906
5257145|F|0-17	chr4H	556344113	44.906
3259471|F|0-35	chr4H	556344397	44.906
3260089|F|0-61	chr4H	557014486	44.906
3256682|F|0-22	chr4H	557016461	44.906
3263178|F|0-25	chr4H	558195624	45.591
3432531|F|0-26	chr4H	558194110	45.591
4505980|F|0-22	chr4H	559595022	46.05
3260578|F|0-57	chr4H	560241755	46.05
3260153|F|0-14	chr4H	560450328	47.218
4016552|F|0-5	chr4H	560940729	47.218
3268283|F|0-55	chr4H	560707650	47.448
3259873|F|0-40	chr4H	560707584	47.675
3271588|F|0-5	chr4H	560940711	47.675
3257913|F|0-58	chr4H	562712614	47.898
3275585|F|0-14	chr4H	563117413	47.898
3257229|F|0-38	chr4H	563696376	49.312
3256162|F|0-61	chr4H	563687854	49.312
4173263|F|0-10	chr4H	563756452	49.761
4016335|F|0-34	chr4H	563971437	50.67
3260213|F|0-58	chr4H	563970610	50.67
3259504|F|0-26	chr4H	564141153	50.67
3262655|F|0-24	chr4H	564430217	50.67
3662118|F|0-45	chr4H	564494835	50.67
3260774|F|0-57	chr4H	564681814	50.847
3261304|F|0-49	chr4H	565044189	51.297
3261962|F|0-23	chr4H	565228847	51.746
3262546|F|0-23	chr4H	566488249	52.196
3259417|F|0-24	chr4H	568977254	52.196
3987499|F|0-52	chr4H	569021909	52.196
3260823|F|0-52	chr4H	569021909	52.196
3262686|F|0-42	chr4H	569162253	52.196
5259348|F|0-23	chr4H	569578586	53.569
3986087|F|0-40	chr4H	575636969	55.981
3261451|F|0-48	chr4H	576430808	56.205
3273601|F|0-25	chr4H	576430742	56.205
5249743|F|0-42	chr4H	576396179	56.205
3256664|F|0-37	chr4H	576660389	56.205
3259240|F|0-15	chr4H	576661873	56.205
4014690|F|0-45	chr4H	576765031	56.205
3262722|F|0-14	chr4H	576899958	56.428
3274487|F|0-14	chr4H	576899947	56.428
3260590|F|0-39	chr4H	576908188	56.652
3923942|F|0-26	chr4H	576908122	56.652
3257243|F|0-64	chr4H	577872908	56.652
3258210|F|0-59	chr4H	577918820	56.652
3258473|F|0-33	chr4H	577920099	56.652
3256210|F|0-43	chr4H	580098675	56.652
3259555|F|0-6	chr4H	586491558	61.652
3254773|F|0-33	chr4H	586745285	61.652
3986793|F|0-41	chr4H	586745249	61.652
3257249|F|0-38	chr4H	586741618	61.652
3256590|F|0-14	chr4H	586756529	61.652
3665108|F|0-12	chr4H	589295166	63.496
3262541|F|0-27	chr4H	589356098	63.496
3257035|F|0-24	chr4H	591130166	64.643
3257818|F|0-39	chr4H	592610611	64.643
3261572|F|0-6	chr4H	592627626	65.096
3266355|F|0-20	chr4H	592617558	65.096
4186794|F|0-38	chr4H	595141346	66.277
4415244|F|0-6	chr4H	595143459	66.277
3259195|F|0-17	chr4H	595143525	66.277
5246498|F|0-5	chr4H	595885253	66.505
3255523|F|0-62	chr4H	596566708	67.642
3266461|F|0-41	chr4H	596671610	67.642
3257964|F|0-68	chr4H	596700570	67.642
5335738|F|0-32	chr4H	597192543	67.642
3258404|F|0-26	chr4H	597406442	68.32
3987531|F|0-37	chr4H	598296364	68.32
3260513|F|0-37	chr4H	598296364	68.32
3398882|F|0-15	chr4H	598271586	68.32
3261231|F|0-23	chr4H	598262065	68.32
3432732|F|0-13	chr4H	598452540	68.32
3261995|F|0-19	chr4H	598454857	68.32
3255355|F|0-58	chr4H	598665959	68.32
3261428|F|0-19	chr4H	598666025	68.32
3254980|F|0-49	chr4H	599247914	68.32
3261016|F|0-35	chr4H	599257491	68.32
3927528|F|0-10	chr4H	601077843	68.775
5242253|F|0-12	chr4H	601077777	68.775
3259265|F|0-8	chr4H	601073131	68.775
4191586|F|0-63	chr4H	601979276	69.727
3259347|F|0-15	chr4H	601978844	69.727
3266226|F|0-57	chr4H	601545928	69.966
3259779|F|0-31	chr4H	601859437	69.966
4007773|F|0-49	chr4H	601979914	69.966
3257424|F|0-41	chr4H	602380516	70.431
3256938|F|0-36	chr4H	602434130	70.431
3260231|F|0-26	chr4H	602472184	70.431
5251107|F|0-65	chr4H	603241692	71.583
6429425|F|0-32	chr4H	603258878	71.583
3267751|F|0-66	chr4H	603318345	71.808
3263519|F|0-10	chr4H	603318411	71.808
3260663|F|0-39	chr4H	603608670	72.039
3986141|F|0-53	chr4H	603608604	72.039
3262145|F|0-7	chr4H	603701818	72.039
3256525|F|0-8	chr4H	604220929	72.497
3932031|F|0-46	chr4H	604425498	74.35
5258951|F|0-21	chr4H	605657575	74.35
6422178|F|0-20	chr4H	604732969	74.881
5247820|F|0-24	chr4H	604865139	74.881
3663315|F|0-36	chr4H	604982540	74.881
3270319|F|0-5	chr4H	605619583	74.881
3274206|F|0-5	chr4H	605632443	74.881
5254935|F|0-46	chr4H	605677274	74.881
3271194|F|0-53	chr4H	605677700	74.881
3257820|F|0-5	chr4H	606210339	75.239
3398950|F|0-64	chr4H	606219016	75.239
3258336|F|0-52	chr4H	606220067	75.239
6428523|F|0-40	chr4H	606391176	75.704
3254656|F|0-44	chr4H	606388015	75.704
3664641|F|0-34	chr4H	606387758	75.704
4780022|F|0-11	chr4H	606521556	75.704
3254717|F|0-6	chr4H	606592637	75.704
3432490|F|0-28	chr4H	606859849	75.936
3258002|F|0-32	chr4H	606859273	76.334
3398484|F|0-8	chr4H	612788450	84.897
3432428|F|0-55	chr4H	615000632	85.251
3258212|F|0-49	chr4H	615007059	85.251
5246875|F|0-6	chr4H	618724301	88.129
3263976|F|0-22	chr4H	618727894	88.129
3273447|F|0-17	chr4H	618728375	88.129
3258813|F|0-27	chr4H	618734949	88.578
3266338|F|0-67	chr4H	618735015	88.578
3264842|F|0-54	chr4H	618745085	88.578
3255346|F|0-64	chr4H	624207779	89.259
5256185|F|0-24	chr4H	624011008	89.259
3256219|F|0-21	chr4H	619227446	90.177
4173793|F|0-26	chr4H	619307526	90.177
3987035|F|0-20	chr4H	619307112	90.177
3255291|F|0-7	chr4H	621003337	90.177
3259037|F|0-40	chr4H	620996424	90.177
4784267|F|0-48	chr4H	620995651	90.177
3259047|F|0-37	chr4H	620978990	90.177
3255095|F|0-23	chr4H	620922976	90.177
3812187|F|0-59	chr4H	620929095	90.177
4330098|F|0-55	chr4H	620928404	90.177
4189578|F|0-5	chr4H	620777444	90.177
3257771|F|0-42	chr4H	620777510	90.177
3255815|F|0-16	chr4H	620616851	90.177
3274208|F|0-28	chr4H	620503431	90.177
3256538|F|0-6	chr4H	620526116	90.177
3270851|F|0-63	chr4H	620250624	90.177
3258754|F|0-40	chr4H	619554767	90.177
3666536|F|0-31	chr4H	621305723	90.177
3255058|F|0-11	chr4H	621293962	90.177
3914789|F|0-6	chr4H	621386603	90.177
3665232|F|0-52	chr4H	621481574	90.177
3255830|F|0-46	chr4H	621472808	90.177
3261501|F|0-13	chr4H	621540672	90.177
3274701|F|0-17	chr4H	622835961	90.177
3271320|F|0-34	chr4H	622920984	90.177
3398222|F|0-6	chr4H	622921050	90.177
3269895|F|0-39	chr5H	3335883	0
5244457|F|0-12	chr5H	3335817	0
3430559|F|0-5	chr5H	4004305	0
3918457|F|0-45	chr5H	4642257	0
3261831|F|0-36	chr5H	4604371	0
4792086|F|0-18	chr5H	4604800	0
4791498|F|0-26	chr5H	4604944	0
3985784|F|0-26	chr5H	4604944	0
3256152|F|0-39	chr5H	5013796	0
3258507|F|0-41	chr5H	5171714	0
5338193|F|0-15	chr5H	4988324	0.132
3257488|F|0-56	chr5H	5667924	1.699
3986211|F|0-21	chr5H	6494843	2.854
3259412|F|0-51	chr5H	6827500	2.854
3260962|F|0-37	chr5H	6908447	2.854
3986145|F|0-22	chr5H	7017529	2.854
3986145|F|0-10	chr5H	7017529	2.854
3911734|F|0-37	chr5H	7027036	2.854
3985419|F|0-16	chr5H	7027210	2.854
3258933|F|0-17	chr5H	7207730	2.987
3260180|F|0-18	chr5H	7682407	4.379
3262277|F|0-18	chr5H	7682407	4.379
3261987|F|0-8	chr5H	7682368	4.379
3431797|F|0-37	chr5H	8112017	5.055
3275124|F|0-28	chr5H	8292182	5.055
4016325|F|0-23	chr5H	8566533	5.055
3260776|F|0-56	chr5H	8777026	5.055
3273963|F|0-56	chr5H	9703738	9.405
3257675|F|0-57	chr5H	10186307	9.405
3256133|F|0-57	chr5H	10296852	9.405
3257973|F|0-30	chr5H	11188812	11.787
5241372|F|0-29	chr5H	11191834	11.787
3256641|F|0-12	chr5H	19888465	20.474
3266424|F|0-32	chr5H	25253317	26.946
5258929|F|0-41	chr5H	35716604	28.807
4171977|F|0-37	chr5H	37910688	28.807
3398814|F|0-31	chr5H	36784937	29.486
3270805|F|0-64	chr5H	36694637	29.486
4000085|F|0-22	chr5H	40712576	29.71
3256433|F|0-8	chr5H	40725531	29.71
3261126|F|0-20	chr5H	42131800	29.71
3986180|F|0-38	chr5H	49887309	30.162
5256272|F|0-10	chr5H	63101181	30.162
3432658|F|0-47	chr5H	64968757	30.162
3260165|F|0-66	chr5H	66081778	30.162
3259292|F|0-42	chr5H	67513568	30.162
4780291|F|0-40	chr5H	67526638	30.162
3986735|F|0-66	chr5H	70567729	30.162
4007779|F|0-34	chr5H	70570268	30.162
7745176|F|0-27	chr5H	73062909	30.162
3433759|F|0-27	chr5H	76249577	30.162
4595578|F|0-7	chr5H	76659680	30.162
3432502|F|0-17	chr5H	77363826	30.162
3255378|F|0-33	chr5H	79028605	30.162
3260834|F|0-10	chr5H	81099814	30.162
4015787|F|0-35	chr5H	98048979	30.162
3256144|F|0-22	chr5H	85201815	30.393
3432745|F|0-33	chr5H	87415944	30.393
3258586|F|0-50	chr5H	87916507	30.393
5240514|F|0-13	chr5H	88594595	30.393
3987111|F|0-36	chr5H	88786547	30.393
4187314|F|0-36	chr5H	88786559	30.393
3262044|F|0-58	chr5H	92095231	30.393
3257493|F|0-42	chr5H	93742109	30.393
3986713|F|0-33	chr5H	95317917	30.393
4172130|F|0-52	chr5H	95929274	30.393
3257055|F|0-68	chr5H	95931272	30.393
5255431|F|0-25	chr5H	99672340	30.393
3258062|F|0-52	chr5H	103248085	30.393
3256388|F|0-5	chr5H	103892869	30.393
3257857|F|0-12	chr5H	107483467	30.393
3255290|F|0-50	chr5H	113073684	30.393
3255785|F|0-30	chr5H	113077106	30.393
3398649|F|0-36	chr5H	401134328	30.393
3986020|F|0-32	chr5H	130787767	30.632
3259498|F|0-43	chr5H	134359738	30.632
3258821|F|0-15	chr5H	135954513	30.632
4786489|F|0-8	chr5H	141449183	30.632
3255489|F|0-8	chr5H	141449213	30.632
3255813|F|0-26	chr5H	246034464	30.632
3264408|F|0-39	chr5H	248560522	30.632
3255478|F|0-67	chr5H	250724762	30.632
3258733|F|0-33	chr5H	264244470	30.632
3259179|F|0-25	chr5H	280819739	30.632
3275650|F|0-43	chr5H	285343930	30.632
3257665|F|0-52	chr5H	292202445	30.632
4596888|F|0-66	chr5H	303957673	30.869
5258444|F|0-22	chr5H	305183930	30.869
4330468|F|0-28	chr5H	310629344	31.324
3259983|F|0-53	chr5H	313052648	31.324
3665095|F|0-6	chr5H	313948621	31.324
5249826|F|0-52	chr5H	315838027	31.565
3260113|F|0-5	chr5H	315913612	31.565
3259343|F|0-24	chr5H	316856764	31.565
3275004|F|0-6	chr5H	323872308	31.803
3260347|F|0-6	chr5H	326689740	32.116
3255447|F|0-19	chr5H	331719786	32.116
4329862|F|0-13	chr5H	331890017	32.116
3398597|F|0-44	chr5H	333643549	32.116
3665207|F|0-35	chr5H	335016654	35.137
5249906|F|0-35	chr5H	335016671	35.137
3256738|F|0-34	chr5H	335675529	35.36
3922601|F|0-29	chr5H	336674421	35.36
3261159|F|0-30	chr5H	344170826	35.758
5249902|F|0-65	chr5H	345255791	35.758
3262226|F|0-28	chr5H	345708902	35.758
3256254|F|0-51	chr5H	351574724	35.982
3264393|F|0-36	chr5H	352622007	35.982
3434065|F|0-68	chr5H	352622007	35.982
38350004|F|0-5	chr5H	352622073	35.982
4017087|F|0-11	chr5H	353616748	35.982
3265512|F|0-43	chr5H	368406791	35.982
3261055|F|0-35	chr5H	380315538	36.734
3921133|F|0-64	chr5H	382914638	36.734
3258162|F|0-13	chr5H	383659860	36.734
3986714|F|0-35	chr5H	383716042	36.734
3255246|F|0-42	chr5H	384691169	36.734
4790008|F|0-41	chr5H	433373297	43.646
7744983|F|0-38	chr5H	436204376	44.343
3398279|F|0-27	chr5H	436434351	44.343
3255076|F|0-60	chr5H	436427085	44.343
3921293|F|0-36	chr5H	437210101	46.112
3256273|F|0-45	chr5H	437720055	46.339
3257412|F|0-48	chr5H	437944240	46.339
3255763|F|0-15	chr5H	439022417	46.339
3255865|F|0-6	chr5H	439022351	46.339
3921518|F|0-11	chr5H	439307295	46.339
3272406|F|0-32	chr5H	439647241	46.339
5339004|F|0-32	chr5H	439647241	46.339
3256347|F|0-24	chr5H	439709080	46.339
3665550|F|0-59	chr5H	450722963	53.798
3920330|F|0-17	chr5H	450882491	53.798
3259910|F|0-7	chr5H	451147189	53.798
4000183|F|0-41	chr5H	452442917	53.798
3396125|F|0-7	chr5H	452947228	53.798
3257103|F|0-43	chr5H	453259688	53.798
4173376|F|0-19	chr5H	453265070	53.798
3259141|F|0-61	chr5H	453492673	54.021
3258889|F|0-50	chr5H	453737569	54.244
4505709|F|0-9	chr5H	466840634	61.347
3256367|F|0-9	chr5H	466840647	61.858
3260757|F|0-18	chr5H	467302972	61.858
5247684|F|0-52	chr5H	467415944	61.858
3258696|F|0-43	chr5H	467390374	61.858
3432746|F|0-38	chr5H	470287609	64.968
3254999|F|0-14	chr5H	471616286	65.89
3259394|F|0-13	chr5H	471616220	65.89
3272164|F|0-28	chr5H	471606151	65.89
3260029|F|0-61	chr5H	471822954	65.89
3256737|F|0-36	chr5H	471820895	65.89
3260390|F|0-38	chr5H	471775978	65.89
4014437|F|0-33	chr5H	471775785	65.89
3256508|F|0-59	chr5H	472656649	66.124
3432776|F|0-36	chr5H	474689561	66.622
3434222|F|0-49	chr5H	474689095	66.622
3275958|F|0-29	chr5H	474689029	66.622
3432584|F|0-28	chr5H	474721633	66.904
4505788|F|0-62	chr5H	474721633	66.904
3254874|F|0-22	chr5H	476007731	68.708
3260328|F|0-27	chr5H	476004933	68.708
3260561|F|0-5	chr5H	476363761	68.708
5245383|F|0-9	chr5H	476624391	68.708
3257658|F|0-25	chr5H	478251295	68.708
3665430|F|0-6	chr5H	479230190	68.708
3260183|F|0-68	chr5H	477501743	68.841
3924047|F|0-52	chr5H	477578971	68.841
5256519|F|0-11	chr5H	477791690	68.841
3255621|F|0-47	chr5H	477902046	68.841
3256905|F|0-16	chr5H	478148123	68.841
3263050|F|0-68	chr5H	479136687	68.841
3265169|F|0-33	chr5H	480316506	69.786
3255677|F|0-13	chr5H	480453276	70.009
3661630|F|0-32	chr5H	481134761	71.451
21721520|F|0-44	chr5H	481257474	71.451
3261873|F|0-9	chr5H	481308850	71.451
3397994|F|0-65	chr5H	482236260	71.691
6437153|F|0-47	chr5H	482561003	71.691
3259242|F|0-19	chr5H	482557863	71.691
3268137|F|0-36	chr5H	482527456	71.691
3666299|F|0-9	chr5H	482979857	71.691
3432423|F|0-43	chr5H	483188623	71.691
5249873|F|0-8	chr5H	483189744	71.691
3432342|F|0-46	chr5H	483435460	71.691
3262182|F|0-34	chr5H	483562876	71.691
3665503|F|0-13	chr5H	483995649	71.691
3256172|F|0-20	chr5H	484092852	71.691
5251514|F|0-51	chr5H	484092925	71.691
4330240|F|0-8	chr5H	484115649	71.691
3398563|F|0-32	chr5H	484440669	71.691
3258378|F|0-39	chr5H	484635871	71.691
5255434|F|0-48	chr5H	485515435	71.691
3260302|F|0-36	chr5H	485515987	72.134
3275459|F|0-38	chr5H	485570651	72.134
3275509|F|0-56	chr5H	487454187	73.332
3269362|F|0-9	chr5H	487904476	73.555
3258727|F|0-49	chr5H	488164639	73.555
3398572|F|0-48	chr5H	488621507	74.969
3665197|F|0-53	chr5H	488934014	74.969
3259089|F|0-59	chr5H	489551162	75.279
3398018|F|0-19	chr5H	491928775	75.961
3274415|F|0-11	chr5H	492081747	75.961
3272247|F|0-20	chr5H	492590263	76.274
3260673|F|0-46	chr5H	493013581	76.505
3259659|F|0-5	chr5H	493011550	76.505
3913809|F|0-15	chr5H	493030164	76.947
3260932|F|0-33	chr5H	493027045	76.947
3255802|F|0-7	chr5H	493122770	76.947
3273222|F|0-13	chr5H	493200928	77.39
3263060|F|0-41	chr5H	493259657	77.39
3432354|F|0-25	chr5H	493203299	77.744
3258504|F|0-24	chr5H	493408481	77.744
3262885|F|0-7	chr5H	494816984	77.744
4791074|F|0-27	chr5H	494496545	77.921
4016624|F|0-49	chr5H	493566594	78.054
3275752|F|0-10	chr5H	494496611	78.186
3262068|F|0-20	chr5H	495099327	79.268
3261916|F|0-31	chr5H	495333484	79.713
3262674|F|0-17	chr5H	495333418	79.713
3255009|F|0-68	chr5H	495331929	79.713
3256850|F|0-27	chr5H	495331605	79.713
3263109|F|0-46	chr5H	496190201	79.713
3259849|F|0-38	chr5H	496239034	79.713
5335488|F|0-8	chr5H	496239100	79.713
3275111|F|0-14	chr5H	496312096	79.713
3258859|F|0-42	chr5H	496433984	79.713
3256484|F|0-48	chr5H	496983737	82.08
3666010|F|0-39	chr5H	497027483	82.08
4171287|F|0-14	chr5H	497150368	82.313
3666361|F|0-26	chr5H	497156668	82.313
3258454|F|0-35	chr5H	497959954	83.275
3262336|F|0-24	chr5H	497959888	83.275
3268339|F|0-12	chr5H	497923477	83.275
7749399|F|0-52	chr5H	498144625	83.275
38349860|F|0-47	chr5H	498823335	84.455
3256709|F|0-54	chr5H	498355137	84.587
3259163|F|0-52	chr5H	498562826	84.587
5337707|F|0-16	chr5H	498753778	84.587
3664448|F|0-24	chr5H	498825477	84.587
3273448|F|0-24	chr5H	498918049	84.587
3259707|F|0-48	chr5H	498917717	84.587
3255487|F|0-40	chr5H	498896498	84.587
7749584|F|0-15	chr5H	498999235	84.587
3256271|F|0-36	chr5H	498954352	84.587
3256271|F|0-41	chr5H	498954352	84.587
4007073|F|0-52	chr5H	498954418	84.587
3666212|F|0-63	chr5H	498955522	84.587
3256308|F|0-41	chr5H	498979830	84.587
3259742|F|0-42	chr5H	499190724	84.587
3662511|F|0-13	chr5H	499167168	84.587
3256328|F|0-68	chr5H	499469232	84.811
3256755|F|0-24	chr5H	499651271	84.811
3257081|F|0-8	chr5H	499651501	84.811
3262822|F|0-18	chr5H	499833591	84.811
3266527|F|0-5	chr5H	500405995	84.811
3254988|F|0-35	chr5H	500515231	84.811
5338909|F|0-61	chr5H	500507891	85.037
7213775|F|0-28	chr5H	501430806	85.344
3398734|F|0-46	chr5H	501526094	85.344
3264003|F|0-32	chr5H	501733137	85.344
3258020|F|0-29	chr5H	501864124	85.344
3273892|F|0-47	chr5H	501859461	85.344
3398866|F|0-62	chr5H	502078754	85.344
5333953|F|0-28	chr5H	502427625	85.344
11333807|F|0-61	chr5H	503366144	86.638
5256561|F|0-24	chr5H	504167234	86.863
3260485|F|0-10	chr5H	504275749	87.089
3270073|F|0-24	chr5H	504276656	87.089
3432356|F|0-30	chr5H	504943025	88.236
3665078|F|0-6	chr5H	505211146	88.236
3263081|F|0-28	chr5H	505325565	88.236
3666147|F|0-56	chr5H	505629636	88.236
3265753|F|0-35	chr5H	505643933	88.236
4330452|F|0-31	chr5H	505644063	88.236
4007228|F|0-60	chr5H	505746239	88.236
3666730|F|0-19	chr5H	505941000	88.236
3262488|F|0-33	chr5H	506212747	89.625
3432573|F|0-50	chr5H	506437693	89.848
3255907|F|0-52	chr5H	508578304	90.294
4172767|F|0-31	chr5H	508590526	90.294
3254952|F|0-25	chr5H	506654587	90.294
3259919|F|0-49	chr5H	506700229	90.294
3262974|F|0-19	chr5H	507817846	90.294
5334228|F|0-59	chr5H	507971419	90.294
3256639|F|0-37	chr5H	507971485	90.294
3257288|F|0-41	chr5H	508191831	90.294
5254967|F|0-14	chr5H	508246073	90.294
4186877|F|0-5	chr5H	508849986	90.294
4330735|F|0-31	chr5H	508590526	90.958
3257677|F|0-33	chr5H	508831244	91.679
3276465|F|0-10	chr5H	512054682	93.959
3928467|F|0-44	chr5H	512089694	93.959
3263934|F|0-31	chr5H	516169976	98.4
3259169|F|0-9	chr5H	516074346	98.4
5259533|F|0-32	chr5H	517282570	100.169
3256785|F|0-37	chr5H	517413329	100.169
4171535|F|0-52	chr5H	517852812	100.169
3666378|F|0-65	chr5H	519336031	102.419
3255593|F|0-5	chr5H	519337238	102.596
3923421|F|0-14	chr5H	519336852	102.596
3259419|F|0-10	chr5H	519325240	102.596
3261139|F|0-30	chr5H	519324500	102.596
3266819|F|0-24	chr5H	519522873	102.596
4170440|F|0-16	chr5H	519631205	102.596
4186399|F|0-33	chr5H	519631114	102.596
3257536|F|0-13	chr5H	519901164	102.596
3269523|F|0-39	chr5H	520175073	102.596
3270782|F|0-9	chr5H	519631550	102.728
6277143|F|0-22	chr5H	519631271	102.728
6429404|F|0-62	chr5H	519908804	103.171
3276176|F|0-13	chr5H	519896830	103.171
5249526|F|0-21	chr5H	519896790	103.171
3398051|F|0-29	chr5H	521130147	104.585
3665225|F|0-53	chr5H	521564620	104.585
3663115|F|0-29	chr5H	521664080	104.585
4790858|F|0-29	chr5H	521664080	104.585
3258251|F|0-47	chr5H	521813652	104.585
4006984|F|0-19	chr5H	522064137	104.585
3666090|F|0-32	chr5H	522065864	104.585
3666210|F|0-50	chr5H	522270521	104.585
4170289|F|0-26	chr5H	522751102	104.585
3666073|F|0-6	chr5H	522905038	104.585
3274572|F|0-25	chr5H	522957442	104.585
3263087|F|0-9	chr5H	523108402	104.585
3261473|F|0-49	chr5H	525820462	104.585
4780191|F|0-58	chr5H	522237224	104.895
3262022|F|0-53	chr5H	523703645	105.131
3258458|F|0-36	chr5H	525323906	105.131
3256095|F|0-41	chr5H	525708902	105.131
3396561|F|0-22	chr5H	525715488	105.131
5334229|F|0-28	chr5H	525715691	105.131
3269677|F|0-36	chr5H	525716207	105.131
3397856|F|0-10	chr5H	525853591	105.131
3398553|F|0-42	chr5H	526981754	105.373
3257679|F|0-55	chr5H	526981820	105.373
6280757|F|0-7	chr5H	526188195	105.373
5255701|F|0-18	chr5H	526188227	105.373
12905559|F|0-7	chr5H	526206392	105.373
4007040|F|0-11	chr5H	526207418	105.373
3666128|F|0-50	chr5H	526236489	105.373
3662588|F|0-28	chr5H	526357770	105.373
3258793|F|0-39	chr5H	526431500	105.373
3259621|F|0-42	chr5H	526902751	105.373
4006978|F|0-17	chr5H	527172000	105.373
6277077|F|0-61	chr5H	527517071	105.373
4190618|F|0-8	chr5H	527543094	105.373
3263817|F|0-5	chr5H	527545469	105.373
6270587|F|0-5	chr5H	527545469	105.373
5257785|F|0-10	chr5H	527670532	105.373
3914870|F|0-32	chr5H	527843591	105.373
3260013|F|0-59	chr5H	527780673	105.373
3267809|F|0-67	chr5H	529021343	106.097
3398549|F|0-14	chr5H	529348977	106.097
4783023|F|0-32	chr5H	529988482	106.328
3263004|F|0-21	chr5H	529988220	106.328
3398198|F|0-11	chr5H	529924982	106.559
3924113|F|0-43	chr5H	530086595	106.559
3258183|F|0-59	chr5H	530166911	106.559
3259841|F|0-40	chr5H	530168217	106.787
3274224|F|0-29	chr5H	530169451	106.787
3665458|F|0-61	chr5H	530304025	106.787
3257798|F|0-26	chr5H	531517512	106.787
3257207|F|0-32	chr5H	530383735	107.009
3928193|F|0-16	chr5H	531405620	107.009
3987234|F|0-41	chr5H	531641255	107.318
3920219|F|0-32	chr5H	531653925	107.318
3987239|F|0-40	chr5H	531653859	107.318
3262483|F|0-30	chr5H	531744045	107.318
3261982|F|0-30	chr5H	532819645	109.242
3261014|F|0-25	chr5H	533064342	109.242
3258825|F|0-44	chr5H	533791733	109.242
5337778|F|0-13	chr5H	534221458	109.242
3258898|F|0-45	chr5H	534221524	109.242
7213873|F|0-9	chr5H	534221723	109.242
5255433|F|0-25	chr5H	535367853	109.94
3254761|F|0-34	chr5H	535436088	109.94
3663228|F|0-29	chr5H	535830779	109.94
3398516|F|0-57	chr5H	535769639	109.94
3396282|F|0-16	chr5H	535763340	109.94
3918653|F|0-55	chr5H	536001063	109.94
3255521|F|0-52	chr5H	536095348	109.94
3254781|F|0-30	chr5H	536110015	109.94
3920443|F|0-23	chr5H	536110997	109.94
3256253|F|0-22	chr5H	536157724	109.94
3258440|F|0-54	chr5H	536262590	109.94
3261440|F|0-56	chr5H	536262211	109.94
3273624|F|0-58	chr5H	536414161	109.94
3260652|F|0-23	chr5H	536693953	111.323
12905478|F|0-33	chr5H	536694019	111.323
3260812|F|0-28	chr5H	540002525	116.113
3986166|F|0-28	chr5H	540002525	116.113
3254692|F|0-37	chr5H	540147512	116.113
3398541|F|0-37	chr5H	540147512	116.113
3986280|F|0-14	chr5H	543537291	118.019
3261108|F|0-10	chr5H	543707716	118.019
11333729|F|0-10	chr5H	543709804	118.019
3257867|F|0-59	chr5H	544351803	118.019
4788934|F|0-58	chr5H	544351965	118.019
3919490|F|0-5	chr5H	544425390	118.019
3395707|F|0-37	chr5H	544434548	118.019
3923553|F|0-37	chr5H	544495010	118.019
7221480|F|0-44	chr5H	545001510	118.248
3260735|F|0-41	chr5H	545266742	118.248
3258342|F|0-35	chr5H	545304692	118.248
3928650|F|0-51	chr5H	545543397	118.248
5256413|F|0-57	chr5H	545814891	118.248
7933638|F|0-45	chr5H	545752083	118.248
3257164|F|0-35	chr5H	546170137	118.248
4007087|F|0-31	chr5H	546172549	118.248
7749613|F|0-37	chr5H	546480281	118.248
3396360|F|0-20	chr5H	547209737	118.927
3258866|F|0-65	chr5H	547346724	118.927
3257569|F|0-5	chr5H	547639668	118.927
5251608|F|0-42	chr5H	548140088	119.84
4505934|F|0-51	chr5H	548202930	119.84
3398945|F|0-47	chr5H	548316119	119.84
3260866|F|0-8	chr5H	548316185	119.84
3258686|F|0-28	chr5H	548332167	119.84
3264050|F|0-15	chr5H	548649567	119.84
3397117|F|0-10	chr5H	548829213	119.84
3260996|F|0-36	chr5H	549014904	119.84
3398265|F|0-9	chr5H	549730076	120.287
3259040|F|0-54	chr5H	550069623	120.287
3398817|F|0-63	chr5H	550341689	120.972
7745326|F|0-15	chr5H	550495087	120.972
5257113|F|0-48	chr5H	550441656	120.972
3255263|F|0-14	chr5H	550600241	120.972
3264404|F|0-13	chr5H	550600297	120.972
3810133|F|0-13	chr5H	550600297	120.972
5242251|F|0-11	chr5H	550601813	120.972
4330146|F|0-19	chr5H	550618298	120.972
3257560|F|0-30	chr5H	550956168	120.972
3260461|F|0-63	chr5H	550931351	120.972
3398423|F|0-6	chr5H	551046375	120.972
5244484|F|0-25	chr5H	552456968	122.124
4190104|F|0-17	chr5H	552456902	122.124
5249576|F|0-24	chr5H	554026776	122.124
5249648|F|0-24	chr5H	554026785	122.124
5334290|F|0-5	chr5H	555867251	122.124
4007093|F|0-8	chr5H	552671464	122.35
3276650|F|0-49	chr5H	552671085	122.35
3262562|F|0-51	chr5H	552654052	122.35
3396316|F|0-33	chr5H	552649166	122.35
3255712|F|0-55	chr5H	552647210	122.35
4016714|F|0-54	chr5H	552927984	122.35
3261222|F|0-27	chr5H	553025346	122.35
7750773|F|0-42	chr5H	553127285	122.35
5243655|F|0-8	chr5H	553107938	122.35
3918819|F|0-34	chr5H	553493529	122.35
3258843|F|0-23	chr5H	554120510	122.35
5249813|F|0-41	chr5H	554189680	122.35
3255904|F|0-58	chr5H	554797409	122.35
3260581|F|0-40	chr5H	554797475	122.35
5249927|F|0-20	chr5H	554925614	122.582
5258956|F|0-10	chr5H	554925548	122.582
3262634|F|0-64	chr5H	554867854	122.582
3269622|F|0-50	chr5H	555060601	122.582
3263096|F|0-9	chr5H	555060667	122.582
3262323|F|0-23	chr5H	555613594	122.582
7933568|F|0-23	chr5H	555552477	122.582
3258031|F|0-5	chr5H	555552543	122.582
3259733|F|0-60	chr5H	555557663	122.582
3270691|F|0-33	chr5H	555558041	122.582
3260986|F|0-39	chr5H	555558325	122.582
3261109|F|0-57	chr5H	555655176	122.582
3259045|F|0-47	chr5H	555703525	122.582
3398575|F|0-9	chr5H	555715660	122.582
3272337|F|0-5	chr5H	555867251	122.582
3256086|F|0-29	chr5H	555868966	122.582
21721514|F|0-10	chr5H	556021002	122.81
3987532|F|0-9	chr5H	556935811	123.256
3262357|F|0-34	chr5H	556956563	123.256
7228290|F|0-34	chr5H	556956563	123.256
3258593|F|0-54	chr5H	556989432	123.256
34015976|F|0-24	chr5H	557303290	123.256
6280342|F|0-12	chr5H	557502233	123.256
3398454|F|0-14	chr5H	557596352	123.256
3263217|F|0-49	chr5H	557580720	123.256
3986461|F|0-8	chr5H	557580661	123.256
4014686|F|0-54	chr5H	557621135	123.486
3257360|F|0-33	chr5H	558196969	124.908
3256074|F|0-10	chr5H	558527694	125.59
3274070|F|0-46	chr5H	558527603	125.59
4171909|F|0-15	chr5H	558571789	125.59
7236858|F|0-24	chr5H	558623880	125.59
3269824|F|0-5	chr5H	558628984	125.59
3254689|F|0-61	chr5H	559046876	125.816
3259951|F|0-30	chr5H	559330815	125.816
3257369|F|0-10	chr5H	559780956	125.816
4007798|F|0-10	chr5H	559780956	125.816
3258746|F|0-41	chr5H	561475978	126.974
3257530|F|0-28	chr5H	561457356	126.974
4015537|F|0-15	chr5H	561601572	126.974
3256507|F|0-36	chr5H	561535992	126.974
3664349|F|0-47	chr5H	561978029	126.974
3271145|F|0-7	chr5H	562347432	126.974
3254674|F|0-64	chr5H	562636480	126.974
3254667|F|0-30	chr5H	562623568	126.974
3257497|F|0-30	chr5H	562623502	126.974
3932264|F|0-5	chr5H	562849339	126.974
3255663|F|0-55	chr5H	562857530	126.974
3257065|F|0-29	chr5H	563800034	128.126
3260567|F|0-30	chr5H	564019600	129.509
3986699|F|0-65	chr5H	564068663	129.509
3664322|F|0-38	chr5H	566161685	131.379
3262901|F|0-27	chr5H	568071594	131.379
3255104|F|0-41	chr5H	569097251	133.739
3915268|F|0-25	chr5H	570296790	134.415
5335604|F|0-31	chr5H	570343034	134.415
3915326|F|0-24	chr5H	570380409	134.415
3255951|F|0-57	chr5H	570525435	134.415
3256229|F|0-14	chr5H	570720458	134.415
3262844|F|0-35	chr5H	570719484	134.415
18180593|F|0-27	chr5H	570719403	134.415
5258631|F|0-19	chr5H	570719403	134.415
3266334|F|0-66	chr5H	570734292	134.415
3261723|F|0-43	chr5H	570885153	134.415
3985715|F|0-58	chr5H	571010576	134.415
3254930|F|0-8	chr5H	571452037	134.638
3661599|F|0-6	chr5H	571402738	134.638
4790835|F|0-39	chr5H	571929527	134.638
3986067|F|0-20	chr5H	571929461	134.638
3261591|F|0-37	chr5H	572712678	134.638
5250993|F|0-14	chr5H	572751168	134.638
3259581|F|0-7	chr5H	572825300	134.638
38350234|F|0-40	chr5H	573247856	134.638
3986200|F|0-46	chr5H	573254135	134.638
3271412|F|0-11	chr5H	577770013	140.161
3264230|F|0-10	chr5H	577815968	140.161
3268694|F|0-5	chr5H	577945233	140.389
5256788|F|0-7	chr5H	577924905	140.389
3255432|F|0-21	chr5H	578251198	140.389
3256475|F|0-23	chr5H	578506051	140.389
3398420|F|0-10	chr5H	578668886	140.389
3255856|F|0-38	chr5H	578921653	140.618
5241630|F|0-22	chr5H	578826327	140.618
3395770|F|0-52	chr5H	579058357	141.073
3260631|F|0-50	chr5H	580415764	142.934
3986207|F|0-62	chr5H	580622805	142.934
3987495|F|0-5	chr5H	580749139	142.934
4014596|F|0-31	chr5H	582522017	143.165
3260102|F|0-6	chr5H	582628215	143.165
3257383|F|0-43	chr5H	582636719	143.165
3261221|F|0-34	chr5H	582837421	143.165
3398746|F|0-68	chr5H	582945342	143.165
3663514|F|0-20	chr5H	582964776	143.165
3255228|F|0-10	chr5H	583053317	143.165
3434228|F|0-31	chr5H	583966019	143.165
3255832|F|0-31	chr5H	583966009	143.165
12905471|F|0-7	chr5H	584363837	143.165
5259074|F|0-7	chr5H	584363837	143.165
5249609|F|0-15	chr5H	584494579	143.398
3265055|F|0-54	chr5H	584513002	143.398
3431851|F|0-8	chr5H	584640053	143.398
3272877|F|0-30	chr5H	584634466	143.398
3256345|F|0-55	chr5H	585549094	143.398
3666214|F|0-5	chr5H	585556938	143.398
3398064|F|0-38	chr5H	585668848	143.398
3255038|F|0-31	chr5H	585658677	143.398
4173160|F|0-22	chr5H	585658181	143.398
3258927|F|0-57	chr5H	590900487	149.934
3257109|F|0-15	chr5H	591061723	149.934
3266804|F|0-66	chr5H	593698634	152.878
3397975|F|0-5	chr5H	593639860	152.878
3985205|F|0-34	chr5H	593899544	152.878
3257463|F|0-55	chr5H	594050237	152.878
4007756|F|0-10	chr5H	595055635	154.261
3258087|F|0-44	chr5H	595220365	154.937
4000200|F|0-42	chr5H	598670153	154.937
3255708|F|0-46	chr5H	596354637	154.937
3432600|F|0-5	chr5H	596397895	154.937
3256069|F|0-47	chr5H	596448576	154.937
3666009|F|0-44	chr5H	596702170	154.937
3986068|F|0-41	chr5H	596700500	154.937
3259121|F|0-13	chr5H	596186221	155.184
3269700|F|0-8	chr5H	596939215	155.184
38350163|F|0-38	chr5H	596939281	155.184
3271692|F|0-15	chr5H	596990359	155.991
3257114|F|0-35	chr5H	597491605	156.876
3255436|F|0-39	chr2H	29333108	18.943
4189271|F|0-61	chr5H	489073744	75.279
3264374|F|0-32	chr6H	2900456	1.106
3262304|F|0-11	chr6H	3187658	1.106
5249672|F|0-37	chr6H	3444300	1.106
3271343|F|0-66	chr6H	257127	1.799
3256442|F|0-25	chr6H	6107647	6.071
3257971|F|0-36	chr6H	6104725	6.071
3255358|F|0-54	chr6H	6167217	6.071
3258695|F|0-7	chr6H	6256437	6.071
3258391|F|0-40	chr6H	6255870	6.071
3398875|F|0-40	chr6H	6255870	6.071
3398513|F|0-7	chr6H	6229587	6.071
6437575|F|0-7	chr6H	6229549	6.071
3985265|F|0-6	chr6H	6286745	6.071
3986118|F|0-52	chr6H	6912977	6.071
3255658|F|0-60	chr6H	6369067	6.292
3665429|F|0-28	chr6H	12606292	15.649
3262010|F|0-23	chr6H	12498227	15.649
3256884|F|0-37	chr6H	12798939	15.649
3259315|F|0-20	chr6H	13172686	15.649
3255702|F|0-46	chr6H	13178242	15.649
3272790|F|0-14	chr6H	13464076	15.649
3665871|F|0-65	chr6H	13574966	15.649
3264586|F|0-57	chr6H	13295263	16.047
3396645|F|0-10	chr6H	13295263	16.047
3396645|F|0-19	chr6H	13295263	16.281
3434282|F|0-40	chr6H	13748372	16.744
3256977|F|0-39	chr6H	14369656	16.974
3255188|F|0-5	chr6H	14369722	16.974
3257915|F|0-65	chr6H	14954493	16.974
3276241|F|0-8	chr6H	15320806	17.199
3267266|F|0-21	chr6H	15250717	17.199
3269732|F|0-37	chr6H	15971212	21.025
3255181|F|0-8	chr6H	15971320	21.025
4791835|F|0-8	chr6H	15971320	21.025
4791577|F|0-48	chr6H	15977184	21.025
3257432|F|0-36	chr6H	16209755	21.025
3260661|F|0-47	chr6H	16304442	21.025
3265903|F|0-26	chr6H	16306275	21.025
3261043|F|0-13	chr6H	16306314	21.025
3261087|F|0-8	chr6H	21435131	24.584
5249818|F|0-58	chr6H	21441019	24.584
4000201|F|0-39	chr6H	21925993	24.584
3266757|F|0-41	chr6H	22012510	24.584
3259648|F|0-42	chr6H	22177246	24.584
3256822|F|0-14	chr6H	22347329	24.584
4193895|F|0-62	chr6H	22403962	24.584
3256968|F|0-39	chr6H	23164880	24.584
5255347|F|0-30	chr6H	23691505	24.584
3255065|F|0-55	chr6H	24196768	24.584
28545916|F|0-58	chr6H	18980683	24.82
7234789|F|0-9	chr6H	18978158	24.82
3263250|F|0-13	chr6H	18978092	24.82
3263039|F|0-61	chr6H	20401055	24.82
3258149|F|0-28	chr6H	20400446	24.82
3257906|F|0-37	chr6H	20400380	24.82
3398479|F|0-36	chr6H	20383056	24.82
3262911|F|0-35	chr6H	20572730	24.82
3255676|F|0-36	chr6H	20772661	24.82
3666084|F|0-47	chr6H	24234848	25.049
3261959|F|0-16	chr6H	24202284	25.049
3257732|F|0-16	chr6H	24197321	25.049
6280243|F|0-31	chr6H	24237243	25.728
34016493|F|0-40	chr6H	25106702	25.728
3258138|F|0-16	chr6H	25182847	25.728
3259353|F|0-39	chr6H	25182645	25.728
3434173|F|0-48	chr6H	27473695	25.728
4014441|F|0-65	chr6H	24237177	25.957
5241625|F|0-16	chr6H	28376654	25.957
4172728|F|0-14	chr6H	28376720	25.957
3262033|F|0-14	chr6H	28376720	25.957
[truncated: 744 more rows]

## Sheet: Sheet2 (MxB)
GBS snp_id	chromosome	physical position (bp)	genetic position (cM)
chr1H:945328	chr1H	370766	0
chr1H:1052338	chr1H	2441436	0.39
chr1H:1184918	chr1H	2416259	0.39
chr1H:1249275	chr1H	2137766	1.477
chr1H:1421660	chr1H	2040192	2.089
chr1H:2113023	chr1H	1462538	3.001
chr1H:2481027	chr1H	2584625	3.591
chr1H:2738576	chr1H	2807231	3.794
chr1H:2991656	chr1H	2927087	4.398
chr1H:3098434	chr1H	2962428	4.398
chr1H:3199605	chr1H	3222746	4.398
chr1H:3307483	chr1H	3311297	4.398
chr1H:3494759	chr1H	543576	4.502
chr1H:4128910	chr1H	5013990	4.502
chr1H:4212132	chr1H	4961587	4.502
chr1H:4405369	chr1H	4805852	4.502
chr1H:4667104	chr1H	4626226	4.502
chr1H:4770569	chr1H	4483609	4.502
chr1H:5294161	chr1H	3517651	4.631
chr1H:5585380	chr1H	3602209	5.43
chr1H:5767867	chr1H	3807904	5.57
chr1H:6605030	chr1H	5991275	7.782
chr1H:6556835	chr1H	6097393	7.926
chr1H:7713620	chr1H	7105117	9.112
chr1H:8049469	chr1H	7409573	9.283
chr1H:8355376	chr1H	7749933	10.345
chr1H:8468721	chr1H	7820558	10.607
chr1H:9241804	chr1H	8508295	13.143
chr1H:9605613	chr1H	8832524	13.143
chr1H:9795881	chr1H	9033968	13.706
chr1H:9673709	chr1H	8962900	13.814
chr1H:9940016	chr1H	9170493	13.814
chr1H:10075569	chr1H	9347747	14.08
chr1H:10246879	chr1H	9446010	14.519
chr1H:10635061	chr1H	9797952	14.942
chr1H:10962871	chr1H	10179302	15.046
chr1H:11373973	chr1H	10573400	15.558
chr1H:11465130	chr1H	10756200	15.876
chr1H:11689714	chr1H	11045017	17.268
chr1H:12027989	chr1H	11315166	17.268
chr1H:12212035	chr1H	11982392	17.536
chr1H:12424868	chr1H	11818765	17.97
chr1H:12548298	chr1H	11659608	18.588
chr1H:14991311	chr1H	14290071	25.332
chr1H:15791914	chr1H	14940279	25.637
chr1H:15959447	chr1H	15077918	25.637
chr1H:17200961	chr1H	16532432	25.773
chr1H:17286974	chr1H	1573698	25.773
chr1H:17339317	chr1H	16648410	25.773
chr1H:17868271	chr1H	17209234	27.021
chr1H:18554278	chr1H	17716431	27.912
chr1H:18594824	chr1H	17900600	28.435
chr1H:18780809	chr1H	17981146	28.636
chr1H:19349278	chr1H	18585517	30.569
chr1H:19675957	chr1H	18843655	30.569
chr1H:20336918	chr1H	19314287	32.272
chr1H:20434726	chr1H	19438602	32.4
chr1H:20684723	chr1H	19631645	32.528
chr1H:21023420	chr1H	19883546	32.528
chr1H:21169367	chr1H	20033093	32.528
chr1H:21521174	chr1H	20358301	32.528
chr1H:21677993	chr1H	20570991	32.528
chr1H:21843436	chr1H	20712858	32.528
chr1H:21866646	chr1H	20766027	32.528
chr1H:21933693	chr1H	20840060	32.887
chr1H:22027189	chr1H	20967130	33.087
chr1H:22142702	chr1H	21112141	34.189
chr1H:23049940	chr1H	21791333	35.67
chr1H:24522862	chr1H	23209159	37.266
chr1H:24645382	chr1H	23273926	37.266
chr1H:25339130	chr1H	23928002	37.743
chr1H:28138205	chr1H	26684170	38.127
chr1H:29810051	chr1H	28101381	38.676
chr1H:30267401	chr1H	28549077	38.777
chr1H:30600448	chr1H	28772666	38.878
chr1H:30792617	chr1H	28952129	38.979
chr1H:31661437	chr1H	29706294	39.574
chr1H:32101986	chr1H	30067928	41.281
chr1H:32252595	chr1H	30142223	41.281
chr1H:32982242	chr1H	30911990	41.281
chr1H:33959043	chr1H	31628266	41.281
chr1H:35069298	chr1H	32879223	41.281
chr1H:35608095	chr1H	33384820	41.281
chr1H:35680136	chr1H	33425053	41.281
chr1H:36110196	chr1H	33805955	41.634
chr1H:36169299	chr1H	33903794	41.634
chr1H:36711385	chr1H	34354096	41.974
chr1H:38811642	chr1H	36415711	42.084
chr1H:39313191	chr1H	37018014	42.084
chr1H:61186934	chr1H	56726921	44.66
chr1H:59284856	chr1H	55162318	44.929
chr1H:61670281	chr1H	57403593	45.089
chr1H:63233371	chr1H	58801464	45.089
chr1H:67752326	chr1H	63067936	45.224
chr1H:70419331	chr1H	65568302	45.224
chr1H:71205046	chr1H	66896261	45.224
chr1H:71790011	chr1H	67762317	45.394
chr1H:72528431	chr1H	68401598	45.564
chr1H:73930067	chr1H	69774492	45.698
chr1H:74214857	chr1H	70128813	45.832
chr1H:74337493	chr1H	70234924	45.832
chr1H:74876219	chr1H	70717788	46.03
chr1H:76990388	chr1H	72210225	46.03
chr1H:78644059	chr1H	73743280	46.03
chr1H:79059539	chr1H	74108413	46.03
chr1H:79584672	chr1H	74645768	46.03
chr1H:81518297	chr1H	77993429	46.03
chr1H:80265039	chr1H	79021620	46.132
chr1H:80471734	chr1H	78910924	46.132
chr1H:81831434	chr1H	77578619	46.132
chr1H:82336733	chr1H	77188958	46.132
chr1H:84407259	chr1H	2498892	46.132
chr1H:93756551	chr1H	88032420	46.339
chr1H:90011440	chr1H	84418712	46.485
chr1H:98027340	chr1H	91792255	46.726
chr1H:95933394	chr1H	90030861	46.926
chr1H:100800472	chr1H	94462413	46.926
chr1H:103978905	chr1H	97391678	46.926
chr1H:312895955	chr1H	296396911	47.252
chr1H:315068798	chr1H	298552444	47.425
chr1H:315518423	chr1H	298828896	47.425
chr1H:316711780	chr1H	299957208	47.425
chr1H:317212609	chr1H	300465834	47.425
chr1H:321525638	chr1H	305876308	47.425
chr1H:324024930	chr1H	308115125	47.425
chr1H:325182913	chr1H	309181279	47.425
chr1H:328623828	chr1H	312381319	47.425
chr1H:330110979	chr1H	313858897	47.425
chr1H:332999451	chr1H	316700483	47.425
chr1H:335713884	chr1H	319362597	47.425
chr1H:344871527	chr1H	327876739	47.425
chr1H:345121238	chr1H	328104765	47.425
chr1H:345342379	chr1H	328478350	47.425
chr1H:346195830	chr1H	329204579	47.425
chr1H:445559306	chr1H	301220899	47.425
chr1H:446332867	chr1H	301941262	47.425
chr1H:352865138	chr1H	335481900	47.953
chr1H:354319198	chr1H	336893707	47.953
chr1H:354799690	chr1H	337372553	47.953
chr1H:355346432	chr1H	337779904	47.953
chr1H:355827628	chr1H	338139100	47.953
chr1H:357685809	chr1H	339812209	48.118
chr1H:361513729	chr1H	343510015	48.118
chr1H:361650206	chr1H	343719355	48.118
chr1H:362151588	chr1H	344130273	48.118
chr1H:362986946	chr1H	344960078	48.118
chr1H:363130136	chr1H	345130374	48.118
chr1H:364496361	chr1H	346206759	48.118
chr1H:365556136	chr1H	347060256	48.118
chr1H:365713896	chr1H	347323505	48.118
chr1H:366019227	chr1H	347595602	48.118
chr1H:366833891	chr1H	348324526	48.252
chr1H:375075337	chr1H	355999210	48.387
chr1H:376532624	chr1H	357338888	48.387
chr1H:377073256	chr1H	357844911	48.387
chr1H:378437781	chr1H	359073320	48.615
chr1H:379458623	chr1H	359981296	48.615
chr1H:381208436	chr1H	361657698	49.57
chr1H:383217378	chr1H	363408040	49.86
chr1H:384025253	chr1H	364182478	49.86
chr1H:384255657	chr1H	364362995	49.86
chr1H:386189855	chr1H	366107729	49.86
chr1H:394163739	chr1H	373433690	50.238
chr1H:395408853	chr1H	374638546	50.588
chr1H:397865114	chr1H	376731329	50.588
chr1H:400583181	chr1H	379229925	50.692
chr1H:401234584	chr1H	379945242	50.692
chr1H:401398068	chr1H	379965254	50.796
chr1H:401887517	chr1H	380654026	50.796
chr1H:402282214	chr1H	380921567	50.9
chr1H:402543994	chr1H	381302369	50.9
chr1H:406207015	chr1H	384545053	51.541
chr1H:406534234	chr1H	384880949	51.887
chr1H:406999898	chr1H	385291067	51.887
chr1H:408743300	chr1H	386814952	51.887
chr1H:409177452	chr1H	387106125	51.887
chr1H:409307835	chr1H	387360884	51.887
chr1H:409508065	chr1H	387540305	52.026
chr1H:409792006	chr1H	387833442	52.026
chr1H:409823725	chr1H	387745481	52.026
chr1H:411147861	chr1H	389038665	52.544
chr1H:412972483	chr1H	390620787	52.75
chr1H:414061875	chr1H	391618258	52.976
chr1H:414864705	chr1H	392514779	53.185
chr1H:423322809	chr1H	400236201	54.913
chr1H:425924940	chr1H	402713945	54.913
chr1H:426166443	chr1H	402991498	54.913
chr1H:426540901	chr1H	403384561	54.913
chr1H:427168492	chr1H	404008693	55.05
chr1H:427124790	chr1H	403913323	55.151
chr1H:427620873	chr1H	404326568	55.33
chr1H:427813339	chr1H	404628251	55.33
chr1H:427974240	chr1H	404729728	55.33
chr1H:428079615	chr1H	404859299	55.33
chr1H:429994806	chr1H	406714325	55.757
chr1H:431244434	chr1H	408046154	55.757
chr1H:431387696	chr1H	408096092	55.757
chr1H:431527175	chr1H	408413662	55.757
chr1H:431968247	chr1H	408717788	55.757
chr1H:434048207	chr1H	410393120	56.291
chr1H:437160024	chr1H	413398308	56.733
chr1H:437236066	chr1H	413405377	56.733
chr1H:437283910	chr1H	413589986	56.733
chr1H:439297705	chr1H	415358004	57.067
chr1H:442064750	chr1H	418118959	57.067
chr1H:444895197	chr1H	421008653	57.609
chr1H:446890286	chr1H	421551354	58.027
chr1H:448193387	chr1H	422814036	58.36
chr1H:448599770	chr1H	423068136	58.36
chr1H:451668592	chr1H	425786582	59.303
chr1H:451909828	chr1H	426186798	59.574
chr1H:452781534	chr1H	426811627	59.574
chr1H:452939960	chr1H	427156030	59.574
chr1H:456589537	chr1H	430193232	60.941
chr1H:456663496	chr1H	430261980	60.941
chr1H:456854623	chr1H	430404885	60.941
chr1H:458097648	chr1H	431648705	61.267
chr1H:458872476	chr1H	431970031	61.373
chr1H:461093300	chr1H	434110737	61.511
chr1H:462874284	chr1H	435500017	61.983
chr1H:462998049	chr1H	435738233	62.64
chr1H:465497249	chr1H	437834941	63.172
chr1H:470320707	chr1H	441868159	65.906
chr1H:471475540	chr1H	443034886	66.277
chr1H:471792246	chr1H	443458242	66.446
chr1H:471969600	chr1H	443577539	66.446
chr1H:473860780	chr1H	445257913	67.131
chr1H:474418745	chr1H	445714378	67.269
chr1H:477447318	chr1H	448577225	67.545
chr1H:478081055	chr1H	448999469	67.713
chr1H:479359996	chr1H	450320411	69.273
chr1H:481263599	chr1H	452116445	70.878
chr1H:486654352	chr1H	457119752	74.099
chr1H:488801893	chr1H	459292166	77.467
chr1H:489071638	chr1H	459434767	77.655
chr1H:489138500	chr1H	459499672	77.655
chr1H:492403328	chr1H	462250759	79.588
chr1H:492359229	chr1H	462321342	79.761
chr1H:494882561	chr1H	464296977	81.557
chr1H:497662237	chr1H	466627404	82.279
chr1H:497764230	chr1H	466706233	82.279
chr1H:498200345	chr1H	467274863	82.486
chr1H:498424732	chr1H	467503313	82.486
chr1H:498981735	chr1H	467921433	83.009
chr1H:500582666	chr1H	469433114	83.435
chr1H:503284302	chr1H	471984083	84.937
chr1H:504801318	chr1H	473405287	85.721
chr1H:507203265	chr1H	475557988	85.922
chr1H:508313294	chr1H	476520326	86.338
chr1H:508769907	chr1H	477074417	86.338
chr1H:509274934	chr1H	477595748	86.58
chr1H:509483316	chr1H	477890805	88.242
chr1H:510044485	chr1H	478321119	88.663
chr1H:510800086	chr1H	479022634	88.663
chr1H:511571172	chr1H	479704364	89.553
chr1H:512967492	chr1H	480998046	90.8
chr1H:513073305	chr1H	481107124	91.065
chr1H:513145895	chr1H	481028512	91.065
chr1H:513161425	chr1H	481198841	91.065
chr1H:513637528	chr1H	481730073	91.299
chr1H:513752498	chr1H	481884626	91.654
chr1H:514017997	chr1H	482070869	91.654
chr1H:514147726	chr1H	482187479	91.852
chr1H:514259569	chr1H	482289648	91.852
chr1H:514349832	chr1H	482461660	91.982
chr1H:516783288	chr1H	484420248	93.586
chr1H:517030672	chr1H	484662484	93.912
chr1H:517127007	chr1H	484729343	93.912
chr1H:517521656	chr1H	485296590	94.048
chr1H:517839023	chr1H	485515358	94.048
chr1H:517978536	chr1H	485727859	94.048
chr1H:518163112	chr1H	485904276	94.223
chr1H:518275560	chr1H	485974643	94.223
chr1H:518556853	chr1H	486048895	94.223
chr1H:518805244	chr1H	486477188	94.553
chr1H:519015310	chr1H	486658199	94.975
chr1H:519103683	chr1H	486712038	95.317
chr1H:519425800	chr1H	487060830	96.159
chr1H:519770468	chr1H	487358728	96.32
chr1H:520008961	chr1H	487656658	96.32
chr1H:520205745	chr1H	487774407	96.32
chr1H:520938694	chr1H	488465989	96.72
chr1H:521025527	chr1H	488326170	96.72
chr1H:521238192	chr1H	488780026	96.72
chr1H:522792116	chr1H	490203403	99.237
chr1H:524650332	chr1H	491753056	100.795
chr1H:525571579	chr1H	492873393	101.436
chr1H:525911441	chr1H	493246200	101.544
chr1H:526398223	chr1H	493651224	102.322
chr1H:526615462	chr1H	493821917	102.322
chr1H:527952884	chr1H	495310950	104.387
chr1H:528256558	chr1H	495563936	104.94
chr1H:528878448	chr1H	496080146	105.217
chr1H:528988829	chr1H	496107494	105.217
chr1H:529404860	chr1H	496468397	105.217
chr1H:529869770	chr1H	496943330	105.578
chr1H:533885744	chr1H	500454262	112.5
chr1H:533932715	chr1H	500567369	112.663
chr1H:536611569	chr1H	502981631	115.941
chr1H:536890994	chr1H	503142525	116.049
chr1H:536936101	chr1H	503188473	116.189
chr1H:537120040	chr1H	503351273	116.42
chr1H:537356743	chr1H	503600632	116.42
chr1H:538877645	chr1H	504782141	117.714
chr1H:539091694	chr1H	505073673	117.852
chr1H:539273577	chr1H	505283344	117.852
chr1H:539686683	chr1H	505638058	118.55
chr1H:539824263	chr1H	505768046	118.759
chr1H:540095893	chr1H	505928903	118.759
chr1H:540613520	chr1H	506266032	118.924
chr1H:540697687	chr1H	506313219	118.924
chr1H:541152252	chr1H	506896125	119.546
chr1H:541242360	chr1H	506828808	119.546
chr1H:541752854	chr1H	507074021	119.65
chr1H:543766023	chr1H	508974759	123.114
chr1H:544039451	chr1H	509242029	123.114
chr1H:544531863	chr1H	509871898	123.217
chr1H:547251581	chr1H	512207016	126.964
chr1H:547520945	chr1H	512494846	127.136
chr1H:547683711	chr1H	512687857	127.136
chr1H:547761428	chr1H	512634695	127.136
chr1H:549000178	chr1H	513986280	128.841
chr1H:549277660	chr1H	514246703	129.194
chr1H:549427988	chr1H	514335532	129.194
chr1H:549616442	chr1H	514499902	129.194
chr1H:550242007	chr1H	514869771	129.515
chr1H:550544192	chr1H	515112030	129.515
chr1H:551612275	chr1H	516145723	130.8
chr1H:551840505	chr1H	516220233	130.93
chr1H:552384311	chr1H	516809035	130.93
chr1H:553202409	chr1H	517634450	131.372
chr1H:553504089	chr1H	517800259	131.372
chr1H:553854236	chr1H	518113991	131.51
chr1H:554061214	chr1H	518275494	131.787
chr1H:554277884	chr1H	518423873	131.892
chr1H:554548845	chr1H	518772515	132.745
chr1H:554781161	chr1H	518855709	132.745
chr1H:555450889	chr1H	519555578	132.959
chr1H:555798105	chr1H	519903608	133.17
chr1H:555841315	chr1H	519947064	133.17
chr1H:556384799	chr1H	520551341	133.17
chr1H:556672685	chr1H	520767634	133.335
chr1H:556832557	chr1H	520978044	133.335
chr1H:556903592	chr1H	521088122	133.335
chr1H:558405283	chr1H	521507745	133.335
chr2H:926162	chr2H	267808	0.141
chr2H:886461	chr2H	173915	0.248
chr2H:1032148	chr2H	117032	0.248
chr2H:1753032	chr2H	1500636	1.32
chr2H:2790861	chr2H	2338301	1.867
chr2H:2829321	chr2H	2363565	1.867
chr2H:2898559	chr2H	2326824	1.867
chr2H:3238544	chr2H	1905100	1.867
chr2H:3443593	chr2H	2527032	1.995
chr2H:4547758	chr2H	3496211	3.873
chr2H:6022030	chr2H	4712650	4.724
chr2H:6448120	chr2H	5267857	5.237
chr2H:6553472	chr2H	5405352	5.67
chr2H:6958201	chr2H	5783953	6.487
chr2H:7574897	chr2H	6178318	6.683
chr2H:8691156	chr2H	7655083	7.011
chr2H:8906730	chr2H	7892797	7.011
chr2H:9300239	chr2H	8184079	7.72
chr2H:10427340	chr2H	9016215	7.72
chr2H:10884751	chr2H	9363438	7.72
chr2H:11058092	chr2H	9482993	7.918
chr2H:11639144	chr2H	9904544	8.675
chr2H:11885786	chr2H	10052079	8.778
chr2H:13031088	chr2H	10980197	9.714
chr2H:12992636	chr2H	11044975	9.94
chr2H:13501319	chr2H	11396054	10.521
chr2H:13837489	chr2H	11654008	10.521
chr2H:14052195	chr2H	11861849	10.521
chr2H:14222146	chr2H	11984417	11.065
chr2H:15019280	chr2H	12541588	11.634
chr2H:16421679	chr2H	13627603	12.103
chr2H:17154309	chr2H	14303950	13.246
chr2H:17530828	chr2H	14655592	13.383
chr2H:18688822	chr2H	15602778	13.904
chr2H:18772656	chr2H	15749751	14.22
chr2H:19193735	chr2H	16055224	14.91
chr2H:19218112	chr2H	16157506	14.91
chr2H:19239041	chr2H	16088573	14.91
chr2H:19326367	chr2H	16207242	15.043
chr2H:19964947	chr2H	16731861	15.448
chr2H:21357648	chr2H	17703252	16.461
chr2H:21437922	chr2H	17810393	16.75
chr2H:22638529	chr2H	18848510	18.399
chr2H:22767798	chr2H	18959226	18.568
chr2H:23177985	chr2H	19273717	18.703
chr2H:23481651	chr2H	19538906	18.97
chr2H:24237047	chr2H	20102301	19.206
chr2H:24567616	chr2H	20453934	20.295
chr2H:24878036	chr2H	20670767	20.47
chr2H:25144155	chr2H	1435487	20.647
chr2H:25564137	chr2H	20872953	20.647
chr2H:25726308	chr2H	21002732	20.647
chr2H:26049073	chr2H	21299309	21.095
chr2H:27377109	chr2H	22271847	21.487
chr2H:28394276	chr2H	22977152	21.686
chr2H:28677483	chr2H	23148977	22.143
chr2H:28684570	chr2H	23159027	22.143
chr2H:28777240	chr2H	23290634	22.37
chr2H:28938879	chr2H	23578280	22.627
chr2H:29202905	chr2H	23638817	22.627
chr2H:29736296	chr2H	24220338	25.044
chr2H:29882782	chr2H	24272918	25.528
chr2H:31563458	chr2H	25773342	26.551
chr2H:31754739	chr2H	25855310	26.551
chr2H:32705817	chr2H	26675029	27.201
chr2H:34414949	chr2H	27996755	28.061
chr2H:34638261	chr2H	28126459	28.194
chr2H:34864892	chr2H	28169622	28.194
chr2H:34876034	chr2H	28172668	28.194
chr2H:35604116	chr2H	28901226	28.451
chr2H:37789013	chr2H	30592163	30.842
chr2H:37888349	chr2H	30629188	30.842
chr2H:38082705	chr2H	30852449	31.101
chr2H:42675429	chr2H	34647378	35.254
chr2H:46813303	chr2H	39007427	39.216
chr2H:46763371	chr2H	38996991	39.318
chr2H:50741317	chr2H	42102483	41.404
chr2H:51428112	chr2H	42636471	41.953
chr2H:52537765	chr2H	43491806	41.953
chr2H:52686532	chr2H	43628565	42.087
chr2H:52927007	chr2H	43852912	42.323
chr2H:58528068	chr2H	48269502	43.809
chr2H:59216507	chr2H	48774704	44.583
chr2H:65234521	chr2H	53640977	46.041
chr2H:68375500	chr2H	56202392	48.726
chr2H:74959572	chr2H	61776647	51.118
chr2H:77490309	chr2H	64301818	51.813
chr2H:80213174	chr2H	66617145	52.588
chr2H:80842435	chr2H	67175975	52.935
chr2H:82494331	chr2H	68575391	53.456
chr2H:90457763	chr2H	75687772	53.658
chr2H:93144846	chr2H	77701349	54.188
chr2H:93387307	chr2H	78089529	54.188
chr2H:93818717	chr2H	78440611	54.188
chr2H:97044152	chr2H	81376675	54.987
chr2H:101397888	chr2H	85187574	55.124
chr2H:106853204	chr2H	89998288	55.124
chr2H:107045194	chr2H	90088789	55.124
chr2H:110054996	chr2H	92855597	55.694
chr2H:110290644	chr2H	93063505	55.694
chr2H:112027798	chr2H	94481061	55.694
chr2H:112086761	chr2H	94536597	55.694
chr2H:112603884	chr2H	95153235	56.006
chr2H:113060998	chr2H	95564225	56.006
chr2H:113117945	chr2H	95555576	56.006
chr2H:114201439	chr2H	96404652	56.296
chr2H:173355790	chr2H	148178247	57.716
chr2H:173741019	chr2H	148595058	57.716
chr2H:174831350	chr2H	149567679	57.716
chr2H:178459121	chr2H	152662236	57.716
chr2H:181205851	chr2H	155791157	57.716
chr2H:189284271	chr2H	161586919	57.821
chr2H:385484333	chr2H	159742910	57.821
chr2H:197285413	chr2H	168293257	58.046
chr2H:198409236	chr2H	169365814	58.046
chr2H:203051782	chr2H	173480169	58.046
chr2H:203257787	chr2H	173724543	58.046
chr2H:215517213	chr2H	185477006	58.178
chr2H:219118897	chr2H	188971118	58.178
chr2H:225877601	chr2H	195126342	58.178
chr2H:231415127	chr2H	199797160	58.178
chr2H:232985124	chr2H	201153056	58.178
chr2H:234820581	chr2H	202789366	58.391
chr2H:184569148	chr2H	362487172	58.755
chr2H:239094259	chr2H	207290533	58.755
chr2H:240746461	chr2H	208808654	58.755
chr2H:246219295	chr2H	213739373	58.755
chr2H:249324984	chr2H	216446387	58.755
chr2H:249368256	chr2H	216605501	58.755
chr2H:274045259	chr2H	238572060	58.755
chr2H:281053558	chr2H	245224615	58.755
chr2H:282627339	chr2H	246479365	58.755
chr2H:296038465	chr2H	258709847	58.755
chr2H:391280074	chr2H	350149947	58.755
chr2H:402205219	chr2H	360163931	58.755
chr2H:405815490	chr2H	364405141	58.755
chr2H:429692132	chr2H	385041424	58.755
chr2H:513396087	chr2H	459278144	59.175
chr2H:515911113	chr2H	461419566	59.175
chr2H:521539009	chr2H	466626167	59.175
chr2H:522836122	chr2H	467734461	59.175
chr2H:536887600	chr2H	480808264	59.787
chr2H:536887600	chr2H	62855368	59.787
chr2H:537102512	chr2H	480958496	59.787
chr2H:537380687	chr2H	481069916	59.787
chr2H:542379659	chr2H	485464470	60.209
chr2H:543448498	chr2H	486341543	60.209
chr2H:543620547	chr2H	486565435	60.209
chr2H:543986735	chr2H	486892291	60.382
chr2H:544911319	chr2H	487674924	60.382
chr2H:545106014	chr2H	487999721	60.382
chr2H:549097348	chr2H	491391293	60.486
chr2H:549652565	chr2H	491764717	60.486
chr2H:559060925	chr2H	500185129	60.854
chr2H:561128195	chr2H	501623591	60.854
chr2H:561598833	chr2H	502148204	60.854
chr2H:562101028	chr2H	502651907	60.854
chr2H:564309169	chr2H	504553319	60.854
chr2H:567008022	chr2H	507513923	60.854
chr2H:567204179	chr2H	507650230	60.854
chr2H:579107346	chr2H	517473745	61.9
chr2H:580586497	chr2H	518732381	61.9
chr2H:582332454	chr2H	520199942	61.9
chr2H:583041515	chr2H	520907716	62.612
chr2H:583137142	chr2H	521083902	62.807
chr2H:586813954	chr2H	524207076	62.807
chr2H:590804053	chr2H	527727876	64.02
chr2H:591816866	chr2H	528709506	64.02
chr2H:592039483	chr2H	528933959	64.02
chr2H:596307609	chr2H	533043878	64.219
chr2H:614357532	chr2H	548895746	66.933
chr2H:614875837	chr2H	549311712	66.933
chr2H:616305970	chr2H	550621949	66.933
chr2H:616730295	chr2H	551053818	66.933
chr2H:621088140	chr2H	555046369	68.752
chr2H:621467711	chr2H	555374857	68.882
chr2H:621784389	chr2H	555569979	68.882
chr2H:624018247	chr2H	557527377	69.078
chr2H:624272300	chr2H	557849735	69.078
chr2H:626124393	chr2H	559241828	69.475
chr2H:627137750	chr2H	560251486	69.765
chr2H:627205387	chr2H	560781555	69.765
chr2H:628426529	chr2H	561235086	69.765
chr2H:629368823	chr2H	562160440	69.937
chr2H:629901739	chr2H	562663509	70.04
chr2H:632608375	chr2H	565112224	71.85
chr2H:632650120	chr2H	565137952	72.181
chr2H:632848377	chr2H	565205583	72.181
chr2H:637010712	chr2H	568699903	72.95
chr2H:637923269	chr2H	569550603	73.391
chr2H:638693769	chr2H	570243164	74.148
chr2H:638951736	chr2H	570593834	74.275
chr2H:640644782	chr2H	572037220	75.848
chr2H:642739720	chr2H	573677317	76.851
chr2H:643171606	chr2H	573897630	77.155
chr2H:644152424	chr2H	574862915	77.535
chr2H:644786790	chr2H	575441353	77.801
chr2H:645208259	chr2H	575828880	77.998
chr2H:649489002	chr2H	579342603	81.878
chr2H:649818881	chr2H	579588297	82.948
chr2H:651076091	chr2H	580773926	84.491
chr2H:651676764	chr2H	581053903	84.597
chr2H:652420091	chr2H	581679227	84.769
chr2H:653534376	chr2H	582665931	84.945
chr2H:653986095	chr2H	583044827	84.945
chr2H:654165702	chr2H	583144636	84.945
chr2H:654781960	chr2H	583472838	85.246
chr2H:656434574	chr2H	584838164	86.91
chr2H:659158538	chr2H	586840532	87.382
chr2H:659585751	chr2H	586993341	87.382
chr2H:659970804	chr2H	587365949	87.382
chr2H:660493105	chr2H	587745888	87.382
chr2H:661239945	chr2H	588246817	87.382
chr2H:661532708	chr2H	588706789	87.382
chr2H:661920137	chr2H	589227914	87.382
chr2H:662055701	chr2H	589226223	87.382
chr2H:662685603	chr2H	589823876	87.382
chr2H:663161072	chr2H	590360399	87.711
chr2H:664892325	chr2H	591781070	89.075
chr2H:670620272	chr2H	596810317	91.908
chr2H:671001606	chr2H	597028227	91.908
chr2H:671821483	chr2H	597623961	92.239
chr2H:672370146	chr2H	598130193	92.575
chr2H:673055458	chr2H	598705612	92.955
chr2H:673151202	chr2H	598820398	92.955
chr2H:673349962	chr2H	598964123	93.085
chr2H:673689279	chr2H	599584796	94.041
chr2H:674233314	chr2H	600207637	94.574
chr2H:676984980	chr2H	602307637	94.939
chr2H:677079153	chr2H	602342719	95.074
chr2H:677498238	chr2H	602754077	95.655
chr2H:678270071	chr2H	603560255	96.389
chr2H:678958076	chr2H	604028457	96.516
chr2H:681024477	chr2H	605762667	97.747
chr2H:682185067	chr2H	606616729	98.218
chr2H:682323018	chr2H	606720250	98.588
chr2H:682572272	chr2H	606924297	99.477
chr2H:682653179	chr2H	607089674	99.797
chr2H:683597636	chr2H	607605191	99.974
chr2H:684080637	chr2H	608093019	100.076
chr2H:696905949	chr2H	617891147	112.452
chr2H:696974994	chr2H	617975869	112.452
chr2H:701385541	chr2H	621880277	112.452
chr2H:701643825	chr2H	621954116	112.452
chr2H:701830004	chr2H	622019162	112.452
chr2H:701936225	chr2H	622224592	112.452
chr2H:702100585	chr2H	622392994	112.452
chr2H:703154808	chr2H	623311727	112.452
chr2H:703650540	chr2H	623804037	112.452
chr2H:705331281	chr2H	625076289	112.452
chr2H:705505932	chr2H	625277640	112.792
chr2H:706444981	chr2H	626053678	113.524
chr2H:707538665	chr2H	626792611	114.467
chr2H:707599184	chr2H	626866504	114.467
chr2H:707699678	chr2H	627018972	114.467
chr2H:708810510	chr2H	627816341	115.456
chr2H:709187372	chr2H	628218167	115.762
chr2H:709838965	chr2H	628756774	116.382
chr2H:710086106	chr2H	628984991	116.382
chr2H:710148799	chr2H	629007845	116.382
chr2H:710337520	chr2H	629148912	116.515
chr2H:710727834	chr2H	629528098	116.616
chr2H:710842848	chr2H	629624515	116.616
chr2H:711310967	chr2H	630097629	117.563
chr2H:711386585	chr2H	630143084	117.563
chr2H:712499563	chr2H	630891847	118.145
chr2H:713004294	chr2H	631110969	118.145
chr2H:713067339	chr2H	631215079	118.275
chr2H:713177258	chr2H	631347636	118.404
chr2H:713820666	chr2H	631749803	118.545
chr2H:716227469	chr2H	633854941	121.438
chr2H:716879130	chr2H	634356899	122.102
chr2H:717148173	chr2H	634594922	122.102
chr2H:719030597	chr2H	636257336	123.524
chr2H:719314372	chr2H	636432448	123.953
chr2H:719825083	chr2H	636697315	124.316
chr2H:720033424	chr2H	636751728	124.445
chr2H:720092071	chr2H	637047331	124.605
chr2H:720621051	chr2H	637270675	124.605
chr2H:721670470	chr2H	638146035	124.605
chr2H:722124974	chr2H	638476904	125.095
chr2H:722465902	chr2H	638748987	125.513
chr2H:722884360	chr2H	639274302	126.001
chr2H:723834271	chr2H	640055292	126.56
chr2H:724753551	chr2H	640721455	127.646
chr2H:724938888	chr2H	640843442	127.778
chr2H:725104467	chr2H	640996708	127.978
chr2H:725229615	chr2H	641142775	127.978
chr2H:726261549	chr2H	641988132	128.762
chr2H:726869205	chr2H	642784899	128.762
chr2H:727408986	chr2H	643241143	129.109
chr2H:727448317	chr2H	643262935	129.109
chr2H:727925215	chr2H	643653876	129.342
chr2H:728788309	chr2H	644491225	130.13
chr2H:729700981	chr2H	645245110	130.605
chr2H:729750490	chr2H	645304830	130.605
chr2H:730465004	chr2H	645910187	130.96
chr2H:730572121	chr2H	645984080	131.256
chr2H:731229027	chr2H	646451022	131.711
chr2H:734215509	chr2H	648697610	134.538
chr2H:734473387	chr2H	648930335	134.678
chr2H:736245794	chr2H	649894748	136.185
chr2H:736399909	chr2H	649963550	136.185
chr2H:736943749	chr2H	650338277	136.382
chr2H:737342678	chr2H	650680001	136.584
chr2H:738837704	chr2H	651700796	137.035
chr2H:739033119	chr2H	651802801	137.035
chr2H:739440170	chr2H	652163633	137.26
chr2H:739624013	chr2H	652220257	137.26
chr2H:740247697	chr2H	652590018	137.422
chr2H:740852533	chr2H	653181450	137.84
chr2H:741001207	chr2H	653329770	138.754
chr2H:741108068	chr2H	653394699	139.402
chr2H:741236641	chr2H	653527565	139.402
chr2H:741266431	chr2H	653490372	139.402
chr2H:741592458	chr2H	653975098	139.402
chr2H:742046431	chr2H	654118286	139.663
chr2H:742845170	chr2H	654817516	140.145
chr2H:743139688	chr2H	655035529	140.272
chr2H:744425774	chr2H	656049193	140.949
chr2H:744691120	chr2H	656247734	141.246
chr2H:745072900	chr2H	656616464	141.981
chr2H:745314951	chr2H	656731466	141.981
chr2H:746085188	chr2H	657462338	141.981
chr2H:746267179	chr2H	657612905	142.275
chr2H:747276429	chr2H	658358258	142.606
chr2H:747944450	chr2H	658852353	143.263
chr2H:748784403	chr2H	659489938	144.024
chr2H:749752706	chr2H	660195759	144.817
chr2H:749858682	chr2H	660256638	144.817
chr2H:750280405	chr2H	660706313	145.022
chr2H:750280405	chr2H	54064358	145.022
chr2H:750395676	chr2H	660803928	145.298
chr2H:750538884	chr2H	661016989	145.627
chr2H:750745930	chr2H	661214608	145.954
chr2H:752214401	chr2H	662525291	146.563
chr2H:752450089	chr2H	662750810	146.563
chr2H:752640342	chr2H	662878867	146.731
chr2H:752978232	chr2H	663217158	146.863
chr2H:753840873	chr2H	663832662	147.628
chr2H:753929214	chr2H	663936070	147.628
chr2H:754190347	chr2H	663985212	147.628
chr2H:754455249	chr2H	664370128	147.999
chr2H:754712243	chr2H	664457866	148.508
chr2H:754874475	chr2H	664510698	148.804
chr2H:755072709	chr2H	664698370	149.26
chr2H:755601558	chr2H	665127178	149.57
chr2H:756693782	chr2H	665806970	150
chr2H:757113867	chr2H	666140698	150.17
chr2H:757581336	chr2H	666549903	150.17
chr2H:757664015	chr2H	666794148	150.17
chr2H:757745662	chr2H	666742509	150.17
chr2H:757758268	chr2H	666848755	150.17
chr2H:758307506	chr2H	667240628	150.17
chr2H:759021008	chr2H	667758873	151.1
chr2H:759291306	chr2H	668045047	151.1
chr2H:760064294	chr2H	668504392	151.431
chr2H:760246166	chr2H	668734286	151.431
chr2H:760527390	chr2H	669053037	151.568
chr2H:760761849	chr2H	669092062	151.568
chr2H:760941709	chr2H	669378607	151.568
chr2H:761051518	chr2H	669506365	151.568
chr2H:761512683	chr2H	669928347	151.734
chr2H:761712067	chr2H	670112613	151.901
chr2H:762012660	chr2H	670362187	151.901
chr2H:762232420	chr2H	670535783	151.901
chr2H:762392122	chr2H	670667212	152.004
chr2H:762295387	chr2H	670745622	152.11
chr2H:762459741	chr2H	670856049	152.391
chr2H:762834762	chr2H	671143543	152.948
chr2H:763068017	chr2H	671314560	153.049
chr2H:763971303	chr2H	671866900	153.049
chr2H:764088449	chr2H	672005998	153.049
chr2H:765158514	chr2H	674705140	153.177
chr2H:765536030	chr2H	674479335	153.177
chr2H:765666081	chr2H	674360316	153.177
chr2H:767044900	chr2H	673279650	153.177
chr2H:767957961	chr2H	672515644	153.177
chr3H:438050	chr3H	150118	0
chr3H:585901	chr3H	285635	0
chr3H:681608	chr3H	416652	0
chr3H:1324983	chr3H	1207360	0
chr3H:1926251	chr3H	3012139	2.249
chr3H:2358751	chr3H	3202072	2.249
chr3H:2471280	chr3H	3367190	2.249
chr3H:2614107	chr3H	3420226	2.249
chr3H:2895210	chr3H	3578352	2.249
chr3H:3273648	chr3H	4025111	2.67
chr3H:3649588	chr3H	4362437	3.045
chr3H:3898395	chr3H	4625159	3.392
chr3H:4038386	chr3H	4723629	3.392
chr3H:4574277	chr3H	5238257	3.891
chr3H:5001445	chr3H	1828237	4.125
chr3H:6770493	chr3H	5559132	4.362
chr3H:7043788	chr3H	5783403	4.643
chr3H:7186209	chr3H	5838231	4.824
chr3H:7216380	chr3H	5798186	4.824
chr3H:7467327	chr3H	6245403	5.539
chr3H:7663750	chr3H	6366057	6.036
chr3H:8740031	chr3H	7365355	7.567
chr3H:8957812	chr3H	7410866	7.918
chr3H:9043174	chr3H	7567474	8.115
chr3H:12825065	chr3H	10674973	10.956
chr3H:13094285	chr3H	10873731	11.159
chr3H:14734239	chr3H	12126105	13.615
chr3H:14947940	chr3H	12208404	13.615
chr3H:15894689	chr3H	12883982	15.733
chr3H:16010793	chr3H	13053922	15.733
chr3H:16078015	chr3H	12989571	15.733
chr3H:17670868	chr3H	14217239	19.324
chr3H:18231377	chr3H	14755269	20.38
chr3H:18788670	chr3H	15183207	20.889
chr3H:22882968	chr3H	18244877	24.075
chr3H:23172346	chr3H	18328607	24.556
chr3H:23799370	chr3H	18909111	26.759
chr3H:24000141	chr3H	19055694	26.898
chr3H:24088720	chr3H	19263406	26.898
chr3H:24226506	chr3H	19307274	26.898
chr3H:24866463	chr3H	19835460	27.908
chr3H:24952042	chr3H	19966784	27.908
chr3H:25257949	chr3H	20210759	28.143
chr3H:25506480	chr3H	20319226	28.344
chr3H:26791951	chr3H	21264186	29.32
chr3H:26959512	chr3H	21353404	29.578
chr3H:31388874	chr3H	25751205	39.474
chr3H:33168353	chr3H	27146605	41.408
chr3H:33266981	chr3H	27232187	41.408
chr3H:33497640	chr3H	27432230	41.408
chr3H:34063228	chr3H	27763651	41.538
chr3H:34607620	chr3H	28351663	41.738
chr3H:34701501	chr3H	28444694	41.876
chr3H:36391402	chr3H	29905028	42.408
chr3H:36786414	chr3H	30217684	42.522
chr3H:39193744	chr3H	32236572	44.781
chr3H:39457918	chr3H	32469528	45.327
chr3H:39650284	chr3H	32736042	45.519
chr3H:43841576	chr3H	36127410	46.611
chr3H:45333079	chr3H	37357452	47.784
chr3H:48363499	chr3H	39863893	49.407
chr3H:48686440	chr3H	40029153	50.028
chr3H:48652142	chr3H	40051744	50.157
chr3H:49148790	chr3H	40290265	50.64
chr3H:49280199	chr3H	40567618	50.801
chr3H:51131562	chr3H	42269674	52.006
chr3H:52343335	chr3H	43331990	52.338
chr3H:52592259	chr3H	43527403	52.338
chr3H:53732698	chr3H	44544510	52.694
chr3H:54212123	chr3H	45010667	52.831
chr3H:54415245	chr3H	45096184	52.831
chr3H:54876942	chr3H	45706036	53.647
chr3H:55129982	chr3H	45766813	53.647
chr3H:55610338	chr3H	46199122	53.848
chr3H:57415908	chr3H	47599673	54.142
chr3H:58414031	chr3H	48714469	54.246
chr3H:62169984	chr3H	52088777	54.352
chr3H:76699119	chr3H	65475044	54.842
chr3H:79426133	chr3H	68000888	54.842
chr3H:68838186	chr3H	58200269	54.982
chr3H:70775851	chr3H	59994354	54.982
chr3H:75014786	chr3H	63624708	54.982
chr3H:76091328	chr3H	64778220	54.982
chr3H:77469290	chr3H	66043377	54.982
chr3H:78989741	chr3H	67385110	54.982
chr3H:81411426	chr3H	69911320	55.11
chr3H:84351496	chr3H	72253211	55.11
chr3H:101733470	chr3H	87534191	55.549
chr3H:104708982	chr3H	90221515	55.805
chr3H:107217656	chr3H	92190573	55.805
chr3H:136348098	chr3H	119567195	57.284
chr3H:141729753	chr3H	124555429	57.284
chr3H:158035056	chr3H	140436379	57.478
chr3H:162575945	chr3H	144648512	57.478
chr3H:429736854	chr3H	146382815	57.478
chr3H:429910280	chr3H	146159711	57.478
chr3H:169398974	chr3H	152604995	57.719
chr3H:169456575	chr3H	152646569	57.719
chr3H:169960247	chr3H	153148715	57.934
chr3H:171916791	chr3H	154956240	57.934
chr3H:173503178	chr3H	156299611	57.934
chr3H:174318616	chr3H	157066807	57.934
chr3H:197445740	chr3H	178229375	58.164
chr3H:197668546	chr3H	178419364	58.164
chr3H:200672078	chr3H	180998498	58.164
chr3H:207882878	chr3H	187642621	58.164
chr3H:209710583	chr3H	189346429	58.302
chr3H:208392465	chr3H	188156028	58.436
chr3H:211074799	chr3H	190626754	58.538
chr3H:211871949	chr3H	191417297	58.671
chr3H:212193384	chr3H	191803647	58.671
chr3H:215058850	chr3H	194453985	58.671
chr3H:220317707	chr3H	199180598	58.671
chr3H:230719723	chr3H	208523013	58.671
chr3H:314207055	chr3H	291230683	58.671
chr3H:352017066	chr3H	325682344	58.671
chr3H:355822669	chr3H	329024274	58.671
chr3H:360098067	chr3H	333136311	58.671
chr3H:362140993	chr3H	334899696	58.671
chr3H:362280530	chr3H	335037349	58.671
chr3H:364646767	chr3H	339775261	58.671
chr3H:371612245	chr3H	343619254	58.671
chr3H:374476146	chr3H	346404721	58.671
chr3H:376234326	chr3H	347870921	58.671
chr3H:379578071	chr3H	350789828	58.671
chr3H:389506859	chr3H	358333746	58.671
chr3H:390003601	chr3H	358844831	58.671
chr3H:391982706	chr3H	360559155	58.671
chr3H:395633866	chr3H	363799556	58.671
chr3H:398402892	chr3H	366629253	58.671
chr3H:398456341	chr3H	366798236	58.671
chr3H:401547633	chr3H	369655248	58.671
chr3H:401813843	chr3H	369781652	58.671
chr3H:407538832	chr3H	375363888	58.671
chr3H:408284493	chr3H	375984600	58.671
chr3H:409187052	chr3H	376643766	58.671
chr3H:411479536	chr3H	378595821	58.671
chr3H:412435905	chr3H	379685420	58.671
chr3H:413665413	chr3H	380690753	58.671
chr3H:413784430	chr3H	380885130	58.671
chr3H:480972964	chr3H	438442120	59.531
chr3H:486895064	chr3H	443878384	59.761
chr3H:488714884	chr3H	445527732	59.761
chr3H:489986777	chr3H	446713703	59.969
chr3H:490799766	chr3H	447282859	60.491
chr3H:491081751	chr3H	447644320	60.903
chr3H:497824330	chr3H	453936373	61.452
chr3H:498136365	chr3H	454173818	61.452
chr3H:498961646	chr3H	454936512	61.747
chr3H:499675446	chr3H	455615509	62.174
chr3H:501347664	chr3H	457139038	62.466
chr3H:501569163	chr3H	457309915	62.466
chr3H:502421194	chr3H	457979166	62.466
chr3H:503102401	chr3H	458535570	62.466
chr3H:504097568	chr3H	459489960	62.466
chr3H:504702548	chr3H	459995572	62.466
chr3H:506941588	chr3H	462134977	63.377
chr3H:506954713	chr3H	462178962	63.377
chr3H:507871358	chr3H	462913705	63.545
chr3H:508406989	chr3H	463301568	63.843
chr3H:508773673	chr3H	463717318	63.843
chr3H:509130681	chr3H	464013123	63.843
chr3H:511050235	chr3H	465620738	63.843
chr3H:511529582	chr3H	465962791	63.843
chr3H:513009125	chr3H	467200878	63.843
chr3H:514215615	chr3H	468283232	64.053
chr3H:514094250	chr3H	468158839	64.191
chr3H:517321056	chr3H	470821718	64.975
chr3H:517543200	chr3H	470961555	65.389
chr3H:517639964	chr3H	471007854	65.389
chr3H:518221659	chr3H	471384355	65.697
chr3H:519523835	chr3H	472647929	65.866
chr3H:519966958	chr3H	472855489	65.866
chr3H:520308481	chr3H	473169546	65.866
chr3H:521092106	chr3H	473905419	66
chr3H:522972145	chr3H	475722224	66.164
chr3H:524261834	chr3H	476848646	66.509
chr3H:530113687	chr3H	481857468	67.888
chr3H:531279003	chr3H	482783139	67.888
chr3H:534960667	chr3H	485901558	68.518
chr3H:537082296	chr3H	487867125	68.648
chr3H:537684249	chr3H	488419499	68.648
chr3H:539800547	chr3H	490396569	69.055
chr3H:539927339	chr3H	490582299	69.395
chr3H:541484343	chr3H	491833820	69.665
chr3H:542299031	chr3H	492647976	69.665
chr3H:545329620	chr3H	495143801	70.552
chr3H:548571954	chr3H	498203807	70.552
chr3H:549357229	chr3H	498998016	70.552
chr3H:550216749	chr3H	499607369	70.712
chr3H:550539447	chr3H	499988660	70.712
chr3H:551163738	chr3H	500423927	70.712
chr3H:552892587	chr3H	501978297	71.347
chr3H:558720764	chr3H	506969502	72.201
chr3H:558855769	chr3H	507064147	72.201
chr3H:558954978	chr3H	507203561	72.201
chr3H:559682293	chr3H	507909288	72.787
chr3H:559799348	chr3H	507970101	72.787
chr3H:563007441	chr3H	510768918	73.053
chr3H:563201794	chr3H	510969136	73.053
chr3H:566704428	chr3H	513703746	73.053
chr3H:567166740	chr3H	514106092	73.053
chr3H:568174538	chr3H	515246141	74.205
chr3H:568582311	chr3H	515608153	74.335
chr3H:568712591	chr3H	515682790	74.335
chr3H:574655559	chr3H	521189077	77.062
chr3H:581279842	chr3H	527549864	78.836
chr3H:581412237	chr3H	527650188	78.836
chr3H:582536359	chr3H	528604234	79.782
chr3H:583550488	chr3H	529211423	80.297
chr3H:584055622	chr3H	529744399	80.588
chr3H:584397004	chr3H	530041495	80.754
chr3H:585082445	chr3H	530672659	80.754
chr3H:585218091	chr3H	530782378	80.857
chr3H:585498388	chr3H	531027251	80.857
chr3H:586992798	chr3H	532441732	81.083
chr3H:587876800	chr3H	533176915	81.468
chr3H:589714773	chr3H	534733001	81.745
chr3H:590908318	chr3H	535676116	82.146
chr3H:592193186	chr3H	536774900	82.146
chr3H:592395516	chr3H	536934153	82.317
chr3H:592708273	chr3H	537164604	82.491
chr3H:594146628	chr3H	538268008	83.453
chr3H:594313218	chr3H	538437555	83.923
chr3H:594619346	chr3H	538744425	84.451
chr3H:594833914	chr3H	538772943	84.451
chr3H:596517396	chr3H	540267741	85.768
chr3H:596830926	chr3H	540564648	86.068
chr3H:597048506	chr3H	540760146	86.313
chr3H:597304417	chr3H	540943231	86.483
chr3H:597777459	chr3H	541401450	86.99
chr3H:599124732	chr3H	542688721	88.144
chr3H:599409829	chr3H	542888337	88.31
chr3H:599765188	chr3H	543132416	88.31
chr3H:599980927	chr3H	543331218	88.31
chr3H:600228420	chr3H	543495530	88.414
chr3H:600180210	chr3H	543545100	88.554
chr3H:600672323	chr3H	543890249	88.717
chr3H:600890505	chr3H	544072289	88.847
chr3H:604498677	chr3H	547327065	89.642
chr3H:604617284	chr3H	547387164	89.642
chr3H:605209380	chr3H	547960604	90.217
chr3H:606308991	chr3H	548812347	90.317
chr3H:606519004	chr3H	548954082	90.849
chr3H:606584781	chr3H	549181860	90.849
chr3H:607248222	chr3H	549665775	91.311
chr3H:607569424	chr3H	549936942	91.578
chr3H:607683546	chr3H	550067357	91.742
chr3H:607705367	chr3H	550090264	91.876
chr3H:607800522	chr3H	550173963	91.876
chr3H:608255220	chr3H	550552327	92.202
chr3H:608452642	chr3H	550681901	92.395
chr3H:608855632	chr3H	551053073	93.078
chr3H:610151433	chr3H	552130945	93.959
chr3H:611444918	chr3H	553321974	94.16
chr3H:611554457	chr3H	553455740	94.16
chr3H:613863768	chr3H	555439779	96.384
chr3H:613897818	chr3H	555628395	96.384
chr3H:617374566	chr3H	558532214	99.737
chr3H:617741225	chr3H	558843507	99.737
chr3H:618407817	chr3H	559234181	99.737
chr3H:620460376	chr3H	560599896	101.492
chr3H:621185779	chr3H	561210129	102.344
chr3H:622964745	chr3H	562887123	103.229
chr3H:623103745	chr3H	563078387	103.229
chr3H:623372010	chr3H	563347752	103.229
chr3H:625618497	chr3H	565235066	105.297
chr3H:626448499	chr3H	565968176	105.68
chr3H:627143870	chr3H	566522660	106.208
chr3H:627363027	chr3H	566627585	106.208
chr3H:627884540	chr3H	567126506	106.825
chr3H:628271368	chr3H	567445011	107.147
chr3H:628761588	chr3H	567880231	107.147
chr3H:628916491	chr3H	568047758	107.147
chr3H:630881952	chr3H	569809164	108.736
chr3H:631215701	chr3H	570133424	108.864
chr3H:631110319	chr3H	569972881	109.141
chr3H:631812211	chr3H	570595958	109.601
chr3H:633062674	chr3H	571496683	110.031
chr3H:633391923	chr3H	571782237	110.262
chr3H:634621384	chr3H	572841995	110.583
chr3H:634865433	chr3H	573120465	110.745
chr3H:634929308	chr3H	573142462	110.745
chr3H:641769829	chr3H	578613195	117.285
chr3H:645461841	chr3H	581852077	120.005
chr3H:645489090	chr3H	581808847	120.005
chr3H:645624054	chr3H	582021753	120.109
chr3H:647752622	chr3H	583973823	121.292
chr3H:649764209	chr3H	585822750	122.642
chr3H:650300701	chr3H	586356631	123.066
chr3H:650750905	chr3H	586689991	123.3
chr3H:650926382	chr3H	586890649	123.748
chr3H:653281160	chr3H	588747874	124.51
chr3H:654337207	chr3H	589616334	125.01
chr3H:654677957	chr3H	589884895	125.184
chr3H:655324894	chr3H	590348320	125.721
chr3H:655175065	chr3H	590480568	126.322
chr3H:656254850	chr3H	590980686	127.148
chr3H:657630739	chr3H	592413381	127.451
chr3H:658465796	chr3H	592941796	127.82
chr3H:658650672	chr3H	593114289	127.82
chr3H:659104316	chr3H	593367388	127.92
chr3H:659935068	chr3H	594042454	128.323
chr3H:660794742	chr3H	594898043	129.617
chr3H:661244098	chr3H	595505031	131.255
chr3H:661418237	chr3H	595700072	131.427
chr3H:661658545	chr3H	595760083	131.597
chr3H:661788612	chr3H	595888710	131.597
chr3H:661829535	chr3H	595916621	131.597
chr3H:661958753	chr3H	596149564	131.597
chr3H:662367304	chr3H	596308028	131.597
chr3H:662449077	chr3H	596511376	131.597
chr3H:662626906	chr3H	596602686	131.832
chr3H:662690270	chr3H	596646776	131.832
chr3H:662959731	chr3H	597135708	131.832
chr3H:663174729	chr3H	597163048	131.961
chr3H:663738100	chr3H	597680596	132.323
chr3H:663864824	chr3H	597754945	132.323
chr3H:664264324	chr3H	598083622	132.426
chr3H:664600055	chr3H	598427695	132.784
chr3H:664815676	chr3H	598673054	133.303
chr3H:665059262	chr3H	598828133	133.303
chr3H:665187543	chr3H	598903709	133.303
chr3H:665430325	chr3H	599148226	133.403
chr3H:665609007	chr3H	599300021	133.403
chr3H:665960843	chr3H	599563791	133.403
chr3H:666083040	chr3H	599664867	133.403
chr3H:666468705	chr3H	600065431	134.252
chr3H:666948998	chr3H	600583415	134.252
chr3H:667174863	chr3H	600760499	134.252
chr3H:667431364	chr3H	600915392	134.415
chr3H:667542378	chr3H	601008017	134.415
chr3H:667793113	chr3H	601290697	134.764
chr3H:667995696	chr3H	601379216	134.867
chr3H:668170894	chr3H	601753708	135.077
chr3H:670151666	chr3H	603164285	135.461
chr3H:670350904	chr3H	603349449	135.828
chr3H:670578166	chr3H	603524253	136.021
chr3H:670999042	chr3H	604007770	136.396
chr3H:671371728	chr3H	604379661	136.498
chr3H:671499025	chr3H	604453558	136.631
chr3H:671748909	chr3H	604620766	136.811
chr3H:672220571	chr3H	605149385	137.123
chr3H:672406076	chr3H	605299900	137.123
chr3H:672659411	chr3H	605526505	137.379
chr3H:673562771	chr3H	606292963	138.088
chr3H:676034763	chr3H	608515000	139.762
chr3H:676525849	chr3H	608901093	140.135
chr3H:676682312	chr3H	609086571	140.439
chr3H:678573400	chr3H	610474111	141.429
chr3H:678758125	chr3H	610596526	141.429
chr3H:678803123	chr3H	610678470	141.429
chr3H:678823460	chr3H	610676109	141.429
chr3H:679260001	chr3H	611022373	141.707
chr3H:679363414	chr3H	611130449	141.837
chr3H:679495427	chr3H	611287263	141.966
chr3H:679655335	chr3H	611433126	141.966
chr3H:679862717	chr3H	611586082	141.966
chr3H:680228967	chr3H	611983055	142.129
chr3H:681614281	chr3H	613183353	143.097
chr3H:681865341	chr3H	613350112	143.755
chr3H:681986410	chr3H	613470218	143.755
chr3H:682134818	chr3H	613595158	143.755
chr3H:682204317	chr3H	613712854	144.159
chr3H:682742304	chr3H	614155515	144.323
chr3H:683102970	chr3H	614446268	144.453
chr3H:683874812	chr3H	615276679	144.722
chr3H:683921615	chr3H	615194739	144.722
chr3H:684050153	chr3H	615409087	144.722
chr3H:684156753	chr3H	615566492	144.722
chr3H:684244673	chr3H	615523239	144.722
chr3H:684614709	chr3H	615950738	145.176
chr3H:684699349	chr3H	616016969	145.176
chr3H:685323307	chr3H	616470900	145.307
chr3H:686449174	chr3H	617469607	145.695
chr3H:687592774	chr3H	618603992	146.808
chr3H:687713986	chr3H	618751090	146.808
chr3H:687840712	chr3H	618837531	146.946
chr3H:688320296	chr3H	619257917	146.946
chr3H:693688372	chr3H	623600011	152.661
chr3H:694173328	chr3H	624107232	152.661
chr3H:694362875	chr3H	624004733	152.661
chr3H:695244780	chr3H	624897355	152.829
chr3H:698303903	chr3H	627514784	154.95
chr4H:1090657	chr4H	169924	0
chr4H:1258102	chr4H	426030	0.305
chr4H:371526	chr4H	1367258	0.437
chr4H:411396	chr4H	1427193	0.633
chr4H:635171	chr4H	1676299	0.633
chr4H:2257722	chr4H	2850373	1.701
chr4H:2576009	chr4H	3339926	2.01
chr4H:2761345	chr4H	3545527	2.48
chr4H:7650121	chr4H	8166061	12.972
chr4H:10033983	chr4H	10163190	18.517
chr4H:12458753	chr4H	12370519	22.47
chr4H:13739367	chr4H	13269820	24.874
chr4H:16805819	chr4H	16001204	29.654
chr4H:18765416	chr4H	17414503	30.139
chr4H:19182292	chr4H	17793932	30.615
chr4H:19753139	chr4H	18240912	30.971
chr4H:21423702	chr4H	19804354	32.741
chr4H:21536394	chr4H	19908846	32.741
chr4H:22778989	chr4H	21161273	35.166
chr4H:27378323	chr4H	25037471	42.254
chr4H:30750809	chr4H	28269968	44.03
chr4H:31003154	chr4H	28452679	44.168
chr4H:31621768	chr4H	28987576	44.588
chr4H:32279449	chr4H	29608754	44.893
chr4H:33502686	chr4H	30664093	45.098
chr4H:33846062	chr4H	31218417	45.232
chr4H:34930865	chr4H	32202277	45.232
chr4H:35545572	chr4H	32714225	45.368
chr4H:35615014	chr4H	32703086	45.368
chr4H:36187693	chr4H	33295506	45.574
chr4H:36699473	chr4H	33791473	47.013
chr4H:41623823	chr4H	38378632	49.587
chr4H:42163415	chr4H	39038660	49.587
chr4H:43055486	chr4H	39814573	49.783
chr4H:54471304	chr4H	50052627	50.373
chr4H:58447941	chr4H	53785676	50.994
chr4H:60411990	chr4H	55581764	51.374
chr4H:60957464	chr4H	55960162	51.374
chr4H:63115038	chr4H	58164174	51.374
chr4H:64387262	chr4H	59312500	51.374
chr4H:64677951	chr4H	59535898	51.374
chr4H:68421952	chr4H	63090256	51.374
chr4H:69509940	chr4H	64134535	51.374
chr4H:71616919	chr4H	65871421	51.374
chr4H:72416504	chr4H	66663351	51.374
chr4H:75189013	chr4H	69275572	51.374
chr4H:79904669	chr4H	75823919	51.374
chr4H:82600650	chr4H	81475507	51.374
chr4H:85357849	chr4H	83857489	51.374
chr4H:85730592	chr4H	84273205	51.374
chr4H:88705502	chr4H	86901903	51.374
chr4H:91592173	chr4H	90046319	51.374
chr4H:91789534	chr4H	90263694	51.374
chr4H:93176763	chr4H	91575356	51.374
chr4H:348276586	chr4H	73918745	51.374
chr4H:348674945	chr4H	73355196	51.374
chr4H:348948124	chr4H	73197323	51.374
chr4H:352373907	chr4H	70511841	51.374
chr4H:96774622	chr4H	94955369	51.474
chr4H:98664217	chr4H	96829158	51.474
chr4H:100803087	chr4H	98870306	51.474
chr4H:101720473	chr4H	99917799	51.474
chr4H:102098763	chr4H	100283666	51.474
chr4H:114077019	chr4H	111334360	51.474
chr4H:147935425	chr4H	142072184	51.474
chr4H:406851989	chr4H	400524505	51.474
chr4H:423258190	chr4H	415928508	51.474
chr4H:463998888	chr4H	454347040	52.4
chr4H:465989931	chr4H	455968035	52.4
chr4H:466671478	chr4H	456737256	52.4
chr4H:467766882	chr4H	457638378	52.4
chr4H:468029349	chr4H	457889468	52.4
chr4H:469090438	chr4H	458672953	52.4
chr4H:469419061	chr4H	458885595	52.4
chr4H:469813670	chr4H	459305262	52.507
chr4H:471262656	chr4H	460595612	53.253
chr4H:471100780	chr4H	460605501	53.355
chr4H:471613146	chr4H	460929761	53.485
chr4H:472305852	chr4H	461691048	53.947
chr4H:475358671	chr4H	464292796	53.947
chr4H:477115537	chr4H	466063996	54.158
chr4H:494864818	chr4H	481507496	54.582
chr4H:495886567	chr4H	482318348	54.582
chr4H:497919452	chr4H	484207837	54.582
chr4H:507101562	chr4H	492834397	54.895
chr4H:508583485	chr4H	494310625	55.064
chr4H:508998403	chr4H	494578342	55.325
chr4H:516497989	chr4H	501426885	55.757
chr4H:520095309	chr4H	504438290	55.991
chr4H:521298749	chr4H	505531901	55.991
chr4H:524864312	chr4H	510596670	57.069
chr4H:525559264	chr4H	511243983	57.069
chr4H:529292621	chr4H	514876055	57.208
chr4H:530778522	chr4H	516355830	57.382
chr4H:530917935	chr4H	516524554	57.382
chr4H:531362137	chr4H	517009471	57.382
chr4H:531521392	chr4H	517065171	57.382
chr4H:532256418	chr4H	517835371	57.382
chr4H:533098638	chr4H	518463821	57.382
chr4H:534229558	chr4H	519591583	57.382
chr4H:534648917	chr4H	519889205	57.382
chr4H:535385935	chr4H	520655595	57.382
chr4H:535813700	chr4H	521079362	57.586
chr4H:538718965	chr4H	523690467	57.908
chr4H:540116042	chr4H	524951647	57.908
chr4H:540258561	chr4H	525014690	57.908
chr4H:541553979	chr4H	526248788	58.238
chr4H:542585738	chr4H	527037946	58.411
chr4H:543119270	chr4H	527509107	58.411
chr4H:543299626	chr4H	527694460	58.411
chr4H:544347027	chr4H	528745550	58.411
chr4H:544812857	chr4H	529168658	58.411
chr4H:545420894	chr4H	529641443	58.411
chr4H:546783561	chr4H	530933558	58.605
chr4H:547041512	chr4H	531080599	58.605
chr4H:547715885	chr4H	531919671	58.605
chr4H:548301382	chr4H	532520825	58.605
chr4H:548690129	chr4H	532867537	58.706
chr4H:549854097	chr4H	534251668	58.706
chr4H:550929535	chr4H	535228401	58.706
chr4H:551339669	chr4H	535447746	58.706
chr4H:553443218	chr4H	537404513	58.932
chr4H:553583596	chr4H	537498233	59.16
chr4H:553757992	chr4H	537762369	59.289
chr4H:556825572	chr4H	540507109	59.646
chr4H:559317985	chr4H	543028968	60.122
chr4H:559753272	chr4H	543451614	60.254
chr4H:560469302	chr4H	544223581	60.254
chr4H:560657700	chr4H	544380998	60.254
chr4H:565579472	chr4H	549106858	60.479
chr4H:566059963	chr4H	549731422	60.755
chr4H:566966414	chr4H	550574637	60.926
chr4H:567352451	chr4H	550956337	60.926
chr4H:568073969	chr4H	551524533	61.237
chr4H:568184651	chr4H	551741708	61.237
chr4H:568383799	chr4H	551927070	61.339
chr4H:569060925	chr4H	552605122	61.578
chr4H:570199045	chr4H	553680536	61.917
chr4H:570786834	chr4H	554186039	62.059
chr4H:570857084	chr4H	554264023	62.262
chr4H:572804225	chr4H	556088010	63.419
chr4H:572862056	chr4H	556305841	63.523
chr4H:574727326	chr4H	557958121	64.238
chr4H:575938711	chr4H	559135887	65.07
chr4H:576137576	chr4H	559308667	65.07
chr4H:576408107	chr4H	559595418	65.07
chr4H:577119256	chr4H	560447171	65.56
chr4H:577568763	chr4H	561036504	65.805
chr4H:577775551	chr4H	561206429	65.805
chr4H:578907590	chr4H	562265937	66.759
chr4H:579446730	chr4H	562715663	67.183
chr4H:580004565	chr4H	563290204	67.487
chr4H:586053396	chr4H	568977231	70.93
chr4H:586417814	chr4H	569162212	70.93
chr4H:590634100	chr4H	572759023	72.441
chr4H:593591260	chr4H	575321154	73.474
chr4H:594121774	chr4H	575929029	73.864
chr4H:595321341	chr4H	576908159	74.548
chr4H:595774496	chr4H	577425624	74.548
chr4H:595811394	chr4H	577299864	74.548
chr4H:595948184	chr4H	577526254	74.548
chr4H:596119157	chr4H	577769021	74.742
chr4H:596299974	chr4H	577872912	74.742
chr4H:596308188	chr4H	577867936	74.742
chr4H:596446399	chr4H	577918878	74.742
chr4H:598856665	chr4H	580134533	76.05
chr4H:599526476	chr4H	580748378	76.896
chr4H:600127954	chr4H	581381009	78.618
chr4H:601124492	chr4H	582412386	80.489
chr4H:603976867	chr4H	585551025	81.846
chr4H:604250809	chr4H	585692581	81.846
chr4H:604405772	chr4H	585866134	81.99
chr4H:604621392	chr4H	585975939	82.277
chr4H:604660235	chr4H	586111099	82.277
chr4H:608059104	chr4H	589359452	86.728
chr4H:608414675	chr4H	589706857	87.39
chr4H:609891532	chr4H	591130210	87.947
chr4H:610923167	chr4H	591959856	88.077
chr4H:613222879	chr4H	594261047	89.073
chr4H:614169454	chr4H	595141383	91.228
chr4H:615739093	chr4H	596700637	92.426
chr4H:615702976	chr4H	596788226	92.56
chr4H:616316586	chr4H	597192572	92.56
chr4H:616202166	chr4H	597311512	92.754
chr4H:616425084	chr4H	597406484	92.754
chr4H:616746317	chr4H	597664272	92.754
chr4H:617424362	chr4H	598262020	92.754
chr4H:617479073	chr4H	598324335	92.754
chr4H:617658535	chr4H	598452482	92.754
chr4H:617774143	chr4H	598602174	92.754
chr4H:617879514	chr4H	598666018	92.754
chr4H:618501892	chr4H	599243697	92.886
chr4H:618676355	chr4H	599346798	93.052
chr4H:619012285	chr4H	599719000	93.5
chr4H:619234525	chr4H	599888767	93.637
chr4H:619322182	chr4H	599988119	93.861
chr4H:619376179	chr4H	600090387	93.861
chr4H:619964727	chr4H	600596312	93.861
chr4H:620873315	chr4H	601268031	94.353
chr4H:621199812	chr4H	601544911	94.353
chr4H:621440420	chr4H	601556581	94.353
chr4H:621552652	chr4H	601858158	94.633
chr4H:621711002	chr4H	601978867	94.633
chr4H:622129188	chr4H	602380490	94.782
chr4H:622948275	chr4H	603071551	95.658
chr4H:623093627	chr4H	603157526	95.658
chr4H:623708634	chr4H	603701824	96.995
chr4H:623901197	chr4H	603881179	97.13
chr4H:624282783	chr4H	604244792	97.13
chr4H:624627805	chr4H	604373856	97.265
chr4H:624560445	chr4H	604454593	97.534
chr4H:624942366	chr4H	604732714	97.886
chr4H:626226866	chr4H	605657819	98.611
chr4H:626283941	chr4H	605632418	98.611
chr4H:626778440	chr4H	606153981	98.759
chr4H:626839078	chr4H	606213590	98.759
chr4H:626984646	chr4H	606387972	99.385
chr4H:627329700	chr4H	606592632	99.52
chr4H:628721803	chr4H	607781440	101.083
chr4H:629516403	chr4H	608482708	101.744
chr4H:630894699	chr4H	609755109	103.802
chr4H:630956549	chr4H	609803795	104.353
chr4H:631635731	chr4H	610485249	104.929
chr4H:631724783	chr4H	610519427	104.929
chr4H:631995435	chr4H	610846979	105.089
chr4H:632149318	chr4H	610914480	105.089
chr4H:632623683	chr4H	611333995	105.219
chr4H:633002171	chr4H	611768280	105.385
chr4H:633279312	chr4H	612036443	105.586
chr4H:634104775	chr4H	612788390	106.635
chr4H:634423716	chr4H	613243695	107.107
chr4H:634657284	chr4H	613383390	107.815
chr4H:636441986	chr4H	615102131	109.713
chr4H:637606646	chr4H	616030104	110.695
chr4H:637745962	chr4H	616110435	110.695
chr4H:638058008	chr4H	616418814	110.859
chr4H:644564469	chr4H	624218607	115.454
chr5H:252746	chr5H	461807	0
chr5H:395157	chr5H	368528	0
chr5H:1874504	chr5H	1075725	0.242
chr5H:2551405	chr5H	2084756	2.141
chr5H:2885410	chr5H	2275991	2.643
chr5H:3499951	chr5H	2790299	4.689
chr5H:3764016	chr5H	3159260	4.918
chr5H:3732803	chr5H	3169868	5.484
chr5H:4167506	chr5H	3335866	6.396
chr5H:4482249	chr5H	3724799	6.825
chr5H:4644104	chr5H	3804511	6.825
chr5H:4900063	chr5H	4054836	7.856
chr5H:4928207	chr5H	4008021	7.856
chr5H:6936599	chr5H	5626053	13.07
chr5H:7057703	chr5H	5665462	13.952
chr5H:7478886	chr5H	5915739	13.952
chr5H:7501309	chr5H	6079472	14.295
chr5H:7928299	chr5H	6468002	14.959
chr5H:8055140	chr5H	6573104	15.383
chr5H:8373517	chr5H	6827506	15.383
chr5H:8546124	chr5H	6958637	15.634
chr5H:8654309	chr5H	7058293	15.634
chr5H:9254926	chr5H	7886590	18.574
chr5H:9696723	chr5H	8291712	18.965
chr5H:9931434	chr5H	8470846	19.357
chr5H:10173230	chr5H	8777065	20.772
chr5H:10687131	chr5H	9067125	22.183
chr5H:11179073	chr5H	9475198	22.716
chr5H:12031334	chr5H	10296997	24.245
chr5H:13636639	chr5H	11635491	26.778
chr5H:17128536	chr5H	14713826	29.955
chr5H:17076476	chr5H	14762545	30.06
chr5H:17547430	chr5H	15172190	30.06
chr5H:18211016	chr5H	15752719	30.414
chr5H:18266802	chr5H	15867187	30.414
chr5H:18655004	chr5H	16175536	30.553
chr5H:19052078	chr5H	16617661	31.166
chr5H:21720653	chr5H	19285766	33.839
chr5H:22635508	chr5H	19877586	34.105
chr5H:22943778	chr5H	20312758	34.236
chr5H:24233543	chr5H	21476332	35.55
chr5H:24501539	chr5H	21873269	35.839
chr5H:24925163	chr5H	22308223	36.332
chr5H:25281130	chr5H	22669385	36.766
chr5H:26707315	chr5H	23833110	38.645
chr5H:27295962	chr5H	24227236	39.421
chr5H:27766398	chr5H	24658398	39.559
chr5H:28312705	chr5H	25253281	40.224
chr5H:28519084	chr5H	25486416	40.438
chr5H:30173487	chr5H	27096080	41.591
chr5H:30394966	chr5H	27176460	41.719
chr5H:31980019	chr5H	28631539	42.617
chr5H:33155941	chr5H	29623046	43.059
chr5H:34519205	chr5H	30968487	43.16
chr5H:35260364	chr5H	31531686	43.16
chr5H:38110213	chr5H	34236975	43.16
chr5H:38556242	chr5H	34620404	43.16
chr5H:39725549	chr5H	35518351	43.16
chr5H:41668400	chr5H	38273025	43.16
chr5H:42013217	chr5H	38005551	43.353
chr5H:43139220	chr5H	36784927	43.808
chr5H:44206173	chr5H	36074201	43.808
chr5H:45700993	chr5H	40640846	43.808
chr5H:46965208	chr5H	41932313	43.808
chr5H:47271189	chr5H	42291741	43.808
chr5H:47742964	chr5H	43120042	44.227
chr5H:67470965	chr5H	60511328	45.165
chr5H:67680544	chr5H	60695804	45.299
chr5H:68433446	chr5H	61312107	45.299
chr5H:68785425	chr5H	61672935	45.299
chr5H:69488550	chr5H	63101246	45.299
chr5H:72973893	chr5H	66081776	45.991
chr5H:73473736	chr5H	66556773	45.991
chr5H:74594484	chr5H	67513594	45.991
chr5H:76206344	chr5H	68987734	45.991
chr5H:76479883	chr5H	69365935	45.991
chr5H:78916474	chr5H	71570499	45.991
chr5H:84480951	chr5H	76399488	45.991
chr5H:87495670	chr5H	78777644	45.991
chr5H:87753718	chr5H	79028570	45.991
chr5H:89844489	chr5H	80705106	45.991
chr5H:90323852	chr5H	81099756	45.991
chr5H:90977676	chr5H	81727787	45.991
chr5H:92034664	chr5H	82566896	46.269
chr5H:94264361	chr5H	84797749	46.412
chr5H:94859626	chr5H	85201794	46.412
chr5H:94911799	chr5H	85274091	46.412
chr5H:97248836	chr5H	87415954	46.412
chr5H:97834276	chr5H	87916556	46.412
chr5H:104378836	chr5H	93742150	46.412
chr5H:106796411	chr5H	95929290	46.412
chr5H:108415069	chr5H	97207579	46.412
chr5H:109496993	chr5H	98048946	46.412
chr5H:111214939	chr5H	99672383	46.412
chr5H:112101770	chr5H	100419761	46.412
chr5H:115332163	chr5H	103248101	46.412
chr5H:116110263	chr5H	103892816	46.412
chr5H:119343535	chr5H	106832226	46.412
chr5H:122243819	chr5H	109231643	46.412
chr5H:126603351	chr5H	113073702	46.412
chr5H:126754717	chr5H	113077135	46.412
chr5H:127961494	chr5H	114194886	46.412
chr5H:145707335	chr5H	130787798	46.412
chr5H:149723575	chr5H	134314497	46.412
chr5H:151540170	chr5H	135954527	46.412
chr5H:161291361	chr5H	144750283	46.412
chr5H:181756924	chr5H	164228111	46.412
chr5H:226707448	chr5H	207849492	46.412
chr5H:252214929	chr5H	231518544	46.412
chr5H:267864778	chr5H	245088276	46.412
chr5H:271834272	chr5H	248560560	46.412
chr5H:274318601	chr5H	250724696	46.412
chr5H:289442001	chr5H	264244505	46.412
chr5H:293927847	chr5H	268373275	46.412
chr5H:298742982	chr5H	272788257	46.412
chr5H:299154332	chr5H	273183503	46.412
chr5H:306616928	chr5H	279890862	46.412
chr5H:307681790	chr5H	280819715	46.412
chr5H:323619045	chr5H	292202429	46.412
chr5H:333546754	chr5H	301002437	46.412
chr5H:343062070	chr5H	308843073	46.412
chr5H:348869675	chr5H	313948559	46.516
chr5H:361208503	chr5H	326288770	46.892
chr5H:361463950	chr5H	326413501	46.892
chr5H:361825985	chr5H	326774585	46.892
chr5H:361908052	chr5H	326935044	46.892
chr5H:367616544	chr5H	331890029	46.892
chr5H:368183171	chr5H	332516678	46.892
chr5H:369573203	chr5H	333643592	47.027
chr5H:369992693	chr5H	334007856	47.027
chr5H:370151490	chr5H	334255378	47.263
chr5H:371039565	chr5H	335128840	47.561
chr5H:371261464	chr5H	335312110	47.561
chr5H:381177978	chr5H	344170864	48.107
chr5H:384248020	chr5H	346980315	48.107
chr5H:385108827	chr5H	348004575	48.107
chr5H:389306005	chr5H	351574707	48.24
chr5H:390501031	chr5H	352622027	48.24
chr5H:391817929	chr5H	353616805	48.24
chr5H:395182275	chr5H	356395144	48.594
chr5H:396759870	chr5H	357696130	48.594
chr5H:473979189	chr5H	366642452	48.594
chr5H:419999220	chr5H	380315505	48.829
chr5H:420837421	chr5H	381049343	48.829
chr5H:423881138	chr5H	383659861	48.829
chr5H:424353421	chr5H	384141636	48.829
chr5H:425101217	chr5H	384691210	48.829
chr5H:438378197	chr5H	395927228	49.038
chr5H:440125651	chr5H	398822278	49.038
chr5H:440162890	chr5H	398871898	49.038
chr5H:456779918	chr5H	414806567	49.737
chr5H:458823589	chr5H	416410753	49.87
chr5H:460110277	chr5H	417445227	49.87
chr5H:460683828	chr5H	417984508	49.87
chr5H:460759187	chr5H	418053781	49.87
chr5H:461305024	chr5H	418526215	49.87
chr5H:461846173	chr5H	418995797	49.87
chr5H:462042796	chr5H	419097208	49.87
chr5H:462856812	chr5H	419950528	49.87
chr5H:464325345	chr5H	420992101	49.87
chr5H:464386730	chr5H	421071892	49.87
chr5H:465322443	chr5H	421816082	49.87
chr5H:465923884	chr5H	422330059	49.87
chr5H:477384443	chr5H	432525375	50.864
chr5H:478059696	chr5H	433276525	50.864
chr5H:480129119	chr5H	434916282	51.209
chr5H:480634195	chr5H	435327127	51.311
chr5H:481342399	chr5H	436047771	51.998
chr5H:481896826	chr5H	436432667	52.507
chr5H:491635944	chr5H	444505343	55.744
chr5H:499115722	chr5H	451147128	60.401
chr5H:500202886	chr5H	452372158	60.401
chr5H:500670318	chr5H	452818324	60.728
chr5H:501028688	chr5H	453071707	60.728
chr5H:500878974	chr5H	452947234	60.863
chr5H:501218370	chr5H	453259730	61.033
chr5H:501496586	chr5H	453492706	61.137
chr5H:509833993	chr5H	460656796	63.127
chr5H:511353859	chr5H	461933882	63.444
chr5H:522362570	chr5H	471616261	69.316
chr5H:522542407	chr5H	471774500	69.316
chr5H:525833720	chr5H	474689626	70.004
chr5H:527381938	chr5H	476007710	71.441
chr5H:528362122	chr5H	476978128	71.648
chr5H:533211608	chr5H	481257609	74.463
chr5H:533354898	chr5H	481308842	74.612
chr5H:533430863	chr5H	481478828	74.612
chr5H:533870664	chr5H	481769365	74.87
chr5H:534756212	chr5H	482527424	74.87
chr5H:535005169	chr5H	482826392	75.231
chr5H:535071701	chr5H	482885517	75.231
chr5H:535346395	chr5H	483147769	75.231
chr5H:536297169	chr5H	483977472	76.167
chr5H:536448060	chr5H	483996272	76.423
chr5H:541794270	chr5H	488213083	79.458
chr5H:541985537	chr5H	488451564	79.624
chr5H:542019558	chr5H	488507754	79.624
chr5H:542494162	chr5H	488934066	79.624
chr5H:543166661	chr5H	489551173	79.932
chr5H:544812302	chr5H	491128959	80.236
chr5H:545056116	chr5H	491365522	80.373
chr5H:545448344	chr5H	491328200	80.373
chr5H:545998144	chr5H	491928759	80.509
chr5H:546094012	chr5H	492006490	80.509
chr5H:547078464	chr5H	492902874	81.446
chr5H:547622611	chr5H	493408504	83.176
chr5H:547665981	chr5H	493494250	83.481
chr5H:547809247	chr5H	493553394	83.481
chr5H:548703126	chr5H	494496586	83.81
chr5H:551932842	chr5H	497037790	85.481
chr5H:552015184	chr5H	497148489	86.046
chr5H:552555231	chr5H	497560884	86.282
chr5H:553311069	chr5H	498114731	87.589
chr5H:553430318	chr5H	498355142	88.178
chr5H:553653868	chr5H	498562877	88.383
chr5H:554445899	chr5H	499002806	89.386
chr5H:557305596	chr5H	501427773	93.142
chr5H:557738809	chr5H	501864076	94.148
chr5H:557859000	chr5H	501943683	94.148
chr5H:558736452	chr5H	502761042	94.421
chr5H:560627959	chr5H	504140100	95.154
chr5H:560733628	chr5H	504276688	95.362
chr5H:560970974	chr5H	504590348	95.362
chr5H:561548600	chr5H	504839803	95.555
chr5H:561634106	chr5H	504862010	95.684
chr5H:561659501	chr5H	504987333	96.103
chr5H:561728213	chr5H	505002976	96.207
chr5H:562364608	chr5H	505641175	96.738
chr5H:562730311	chr5H	505921484	96.738
chr5H:562933562	chr5H	506212712	96.738
chr5H:563288942	chr5H	506441305	97.251
chr5H:563538282	chr5H	506654563	97.538
chr5H:563647685	chr5H	506700181	97.538
chr5H:564627806	chr5H	507542830	98.253
chr5H:564846720	chr5H	507817828	98.253
chr5H:565071777	chr5H	507971521	98.253
chr5H:565381110	chr5H	508191791	98.253
chr5H:565946519	chr5H	508831279	98.769
chr5H:567267210	chr5H	510167581	98.769
chr5H:573967076	chr5H	516074338	106.328
chr5H:573897199	chr5H	516169983	106.43
chr5H:575082618	chr5H	517272437	107.205
chr5H:575250952	chr5H	517413293	107.337
chr5H:577290354	chr5H	519208167	109.885
chr5H:577682932	chr5H	519522896	110.142
chr5H:577519624	chr5H	519340226	110.443
chr5H:577773008	chr5H	519643858	110.786
chr5H:581928610	chr5H	523108410	113.814
chr5H:583311353	chr5H	524332627	114.569
chr5H:584617531	chr5H	525291520	114.88
chr5H:585455118	chr5H	525853586	115.569
chr5H:585573607	chr5H	525958487	115.569
chr5H:585782663	chr5H	526200890	115.799
chr5H:585987994	chr5H	526357741	115.799
chr5H:586514246	chr5H	527000034	116.093
chr5H:587440726	chr5H	527780615	118.372
chr5H:587706034	chr5H	528012926	118.61
chr5H:588329445	chr5H	528591410	119.247
chr5H:588524393	chr5H	528858859	119.247
chr5H:589146667	chr5H	529348923	119.771
chr5H:589304241	chr5H	529476625	119.771
chr5H:589785021	chr5H	529925010	120.188
chr5H:589986752	chr5H	529988229	120.188
chr5H:590118104	chr5H	530166969	120.428
chr5H:590274401	chr5H	530304085	120.588
chr5H:590379843	chr5H	530383718	120.588
chr5H:590856554	chr5H	530801988	120.692
chr5H:591413670	chr5H	531262366	120.893
chr5H:591497602	chr5H	531405640	120.893
chr5H:591688468	chr5H	531514206	120.893
chr5H:591812352	chr5H	531579301	120.893
chr5H:592511365	chr5H	532248664	121.22
chr5H:593344023	chr5H	532655093	121.578
chr5H:593533460	chr5H	532777153	121.708
chr5H:593827407	chr5H	533064385	122.066
chr5H:593995895	chr5H	533222075	122.066
chr5H:594302735	chr5H	533425780	122.066
chr5H:594561785	chr5H	533776102	122.541
chr5H:595202913	chr5H	534221568	122.733
chr5H:595347157	chr5H	534572080	122.892
chr5H:596194124	chr5H	534991370	122.892
chr5H:596268978	chr5H	535062097	123.031
chr5H:597696944	chr5H	536157770	124.948
chr5H:598564741	chr5H	536889734	125.316
chr5H:600013148	chr5H	537851959	125.417
chr5H:603426110	chr5H	540730647	128.485
chr5H:603594203	chr5H	540915221	128.709
chr5H:605357045	chr5H	542194556	129.894
chr5H:605410438	chr5H	542253213	129.894
chr5H:605615348	chr5H	542453938	130.061
chr5H:605864037	chr5H	542629054	130.061
chr5H:606500604	chr5H	543224380	130.232
chr5H:606613699	chr5H	543362599	130.232
chr5H:607031961	chr5H	543707719	130.463
chr5H:607813035	chr5H	544350978	130.745
chr5H:607882559	chr5H	544431043	130.745
chr5H:608243490	chr5H	544674720	130.745
chr5H:608277379	chr5H	544770506	130.745
chr5H:608625837	chr5H	545005493	130.745
chr5H:609480753	chr5H	545789718	131.615
chr5H:610040904	chr5H	546170172	131.615
chr5H:610278472	chr5H	546514071	132.081
chr5H:611061378	chr5H	547209761	132.736
chr5H:611158057	chr5H	547330134	132.736
chr5H:611259326	chr5H	547404291	132.736
chr5H:612529787	chr5H	548332194	133.541
chr5H:612851069	chr5H	548649553	133.841
chr5H:613687931	chr5H	549259869	134.004
chr5H:613902076	chr5H	549460157	134.004
chr5H:614028903	chr5H	549630126	134.004
chr5H:614472066	chr5H	550069637	134.163
chr5H:614731870	chr5H	550280291	134.426
chr5H:615114498	chr5H	550600285	135.064
chr5H:617186566	chr5H	552654035	136.347
chr5H:617611356	chr5H	553025318	136.52
chr5H:618626566	chr5H	553958982	137.224
chr5H:618838854	chr5H	554120488	137.582
chr5H:618926157	chr5H	554189614	137.582
chr5H:619723243	chr5H	554806569	137.894
chr5H:619642752	chr5H	554940186	138.207
chr5H:619951791	chr5H	555060675	138.409
chr5H:620163566	chr5H	555238419	138.573
chr5H:620509416	chr5H	555552547	138.573
chr5H:620558797	chr5H	555659799	138.769
chr5H:620644717	chr5H	555703515	138.769
chr5H:621050269	chr5H	556004220	139.11
chr5H:621925852	chr5H	556963967	139.348
chr5H:622816678	chr5H	557580672	139.622
chr5H:622799533	chr5H	557597549	139.793
chr5H:622959985	chr5H	557733610	139.793
chr5H:623521244	chr5H	558196980	139.957
chr5H:623616532	chr5H	558376278	139.957
chr5H:623756408	chr5H	558527685	140.088
chr5H:623949034	chr5H	558623865	140.688
chr5H:624341921	chr5H	558956663	140.858
chr5H:627275892	chr5H	561535959	144.65
chr5H:627338272	chr5H	561601586	144.65
chr5H:627768587	chr5H	561880976	144.65
chr5H:628263468	chr5H	562347424	144.65
chr5H:627680004	chr5H	561977983	144.789
chr5H:628421611	chr5H	562636417	145.28
chr5H:628930459	chr5H	563113210	145.419
chr5H:629053645	chr5H	563223402	145.419
chr5H:629287092	chr5H	563452946	145.554
chr5H:629915439	chr5H	563796940	145.712
chr5H:630122368	chr5H	563915829	145.872
chr5H:630338420	chr5H	564189450	146.317
chr5H:631113709	chr5H	564950946	147.152
chr5H:631177479	chr5H	564981002	147.152
chr5H:631522767	chr5H	565242235	147.152
chr5H:631560842	chr5H	565265919	147.152
chr5H:632293432	chr5H	565930841	147.279
chr5H:632552347	chr5H	566161648	147.279
chr5H:632993164	chr5H	566398996	147.437
chr5H:633666997	chr5H	567426644	147.737
chr5H:634485848	chr5H	568071529	147.737
chr5H:634838685	chr5H	568305067	147.904
chr5H:635354363	chr5H	568666917	147.904
chr5H:637292103	chr5H	570219435	150.954
chr5H:637385129	chr5H	570525481	151.121
chr5H:637703065	chr5H	570723484	151.121
chr5H:637873868	chr5H	570899596	151.229
chr5H:638450695	chr5H	571402692	151.907
chr5H:638503518	chr5H	571589865	152.101
chr5H:638814790	chr5H	571807613	152.101
chr5H:638929634	chr5H	571929442	152.308
chr5H:639356511	chr5H	572226024	152.308
chr5H:639992022	chr5H	572712707	152.631
chr5H:640006942	chr5H	572750908	152.866
chr5H:640774550	chr5H	573390755	153.918
chr5H:641551007	chr5H	573920100	154.331
chr5H:642403608	chr5H	574634923	154.584
chr5H:642696714	chr5H	574911553	154.584
chr5H:642748986	chr5H	575002757	154.584
chr5H:642973162	chr5H	575132719	154.907
chr5H:643099833	chr5H	575291130	154.907
chr5H:643414082	chr5H	575661954	155.033
chr5H:643445494	chr5H	575789985	155.033
chr5H:643831588	chr5H	576019353	155.216
chr5H:643787376	chr5H	575984503	155.324
chr5H:644377135	chr5H	576406407	155.462
chr5H:643939017	chr5H	576111915	155.611
chr5H:644825159	chr5H	576746303	155.715
chr5H:645039777	chr5H	576889641	155.715
chr5H:645151235	chr5H	576931793	155.715
chr5H:645867156	chr5H	577510178	155.848
chr5H:646836521	chr5H	578295282	158.264
chr5H:648414853	chr5H	579810851	161.161
chr5H:649177647	chr5H	580415753	161.296
chr5H:649429687	chr5H	580595662	161.624
chr5H:649405221	chr5H	580622825	161.762
chr5H:649577383	chr5H	580749154	161.762
chr5H:649717755	chr5H	580902867	161.762
chr5H:649903063	chr5H	580990601	161.762
chr5H:650317757	chr5H	581344949	161.762
chr5H:650368581	chr5H	581406262	161.762
chr5H:650459007	chr5H	581498706	161.762
chr5H:650561364	chr5H	581577390	161.762
chr5H:650597459	chr5H	581641244	161.762
chr5H:651144490	chr5H	582104176	162.732
chr5H:651255591	chr5H	582167773	162.732
chr5H:652488893	chr5H	583297425	163.489
chr5H:653484962	chr5H	584410596	163.624
chr5H:653940634	chr5H	584640046	163.624
chr5H:654283267	chr5H	585104843	163.847
chr5H:654455794	chr5H	585308512	164.014
chr5H:654669913	chr5H	585389124	164.147
chr5H:655001849	chr5H	585658640	164.534
chr5H:655220493	chr5H	585778940	164.662
chr5H:655263043	chr5H	586031763	164.662
chr5H:655327481	chr5H	586006426	164.662
chr5H:655383815	chr5H	585966050	164.662
chr5H:655664449	chr5H	586155541	164.662
chr5H:655758975	chr5H	586218129	164.662
chr5H:655932016	chr5H	586435368	164.662
chr5H:656050352	chr5H	586599103	164.662
chr5H:656382943	chr5H	586747011	164.923
chr5H:656459379	chr5H	586919420	165.264
chr5H:656653214	chr5H	586939709	165.264
chr5H:656946761	chr5H	587340647	165.584
chr5H:657520901	chr5H	587788822	166.084
chr5H:657704845	chr5H	587886666	166.084
chr5H:658043083	chr5H	588223852	166.74
chr5H:658179531	chr5H	588371186	166.74
chr5H:658224464	chr5H	588321494	166.74
chr5H:658282913	chr5H	588465225	166.879
chr5H:658362638	chr5H	588527927	167.057
chr5H:658960889	chr5H	588932410	167.472
chr5H:659036975	chr5H	589004697	167.643
chr5H:659115185	chr5H	589071047	167.78
chr5H:659722098	chr5H	589571920	168.628
chr5H:659835432	chr5H	589701801	168.766
chr5H:661217810	chr5H	590793313	168.872
chr5H:661443560	chr5H	591068567	169.211
chr5H:661646410	chr5H	591251990	169.211
chr5H:662043971	chr5H	591582410	169.382
chr5H:662089686	chr5H	591623341	169.382
chr5H:662213177	chr5H	591712926	169.554
chr5H:662610559	chr5H	592099019	169.785
chr5H:662784866	chr5H	592219572	169.946
chr5H:663232354	chr5H	592719790	170.567
chr5H:663530766	chr5H	592959571	171.079
chr5H:663775644	chr5H	593150969	171.218
chr5H:663884971	chr5H	593264685	171.319
chr5H:664009143	chr5H	593301359	171.319
chr5H:664219340	chr5H	593483047	171.319
chr5H:664411565	chr5H	593639868	171.492
chr5H:664387711	chr5H	593698636	171.597
chr5H:664617797	chr5H	593899549	171.597
chr5H:664848892	chr5H	593963464	171.597
chr5H:664789525	chr5H	594050224	171.731
chr5H:666182502	chr5H	594636029	172.024
chr5H:665172554	chr5H	594895172	172.217
chr5H:665601625	chr5H	595207219	172.527
chr5H:665699412	chr5H	595330535	172.527
chr5H:667350284	chr5H	595896461	172.527
chr5H:669860221	chr5H	595457320	172.527
chr5H:667512617	chr5H	596035616	172.754
chr5H:667663864	chr5H	596187110	172.981
chr5H:667825551	chr5H	596346487	172.981
chr5H:667992095	chr5H	596354649	172.981
chr5H:666416848	chr5H	598369047	173.288
chr5H:666505837	chr5H	598453794	173.288
chr5H:666825581	chr5H	598805507	173.288
chr5H:668642238	chr5H	596989772	173.288
chr5H:669129777	chr5H	597491572	173.288
chr5H:669160185	chr5H	597572981	173.288
chr5H:669246469	chr5H	597658576	173.288
chr5H:669551251	chr5H	597907146	173.288
chr6H:4356128	chr6H	2067186	0
chr6H:4532639	chr6H	2201061	0
chr6H:4762435	chr6H	2401359	0.137
chr6H:4827497	chr6H	2900477	0.137
chr6H:4966175	chr6H	3065525	0.137
chr6H:5169012	chr6H	3179187	0.762
chr6H:5231856	chr6H	3219072	0.762
chr6H:5521341	chr6H	3544910	1.061
chr6H:220942	chr6H	4213014	1.299
chr6H:401644	chr6H	4272161	1.299
chr6H:483275	chr6H	4414348	1.299
chr6H:530352	chr6H	4524262	1.299
chr6H:709431	chr6H	4544097	1.299
chr6H:5841310	chr6H	3814773	1.299
chr6H:1054465	chr6H	5073470	2.587
chr6H:5989060	chr6H	5984368	2.853
chr6H:6117100	chr6H	6096601	2.853
chr6H:6399572	chr6H	6369121	4.053
chr6H:6673003	chr6H	6917463	4.523
chr6H:6751172	chr6H	6941235	4.523
chr6H:6788525	chr6H	6975689	4.661
chr6H:6917202	chr6H	7103517	4.909
chr6H:7028038	chr6H	7243671	5.107
chr6H:7117602	chr6H	7335523	5.107
chr6H:7672331	chr6H	7732801	6.551
chr6H:7897096	chr6H	7905703	7.575
chr6H:7941281	chr6H	7946522	7.679
chr6H:7982947	chr6H	8034492	7.881
chr6H:8215074	chr6H	8145589	7.881
chr6H:8460180	chr6H	8369916	7.881
chr6H:8562849	chr6H	8452221	7.881
chr6H:8821109	chr6H	8816795	8.011
chr6H:9021968	chr6H	9049476	8.281
chr6H:9313113	chr6H	9287346	8.597
chr6H:9428143	chr6H	9397952	8.699
chr6H:9569537	chr6H	9492371	8.903
chr6H:9598397	chr6H	9489634	8.903
chr6H:11180129	chr6H	10896162	10.793
chr6H:11306077	chr6H	11137783	10.932
chr6H:12156145	chr6H	11837350	12.014
chr6H:12287482	chr6H	11923272	12.602
chr6H:12364379	chr6H	11975799	12.733
chr6H:12467985	chr6H	12018241	12.962
chr6H:12761346	chr6H	12329323	12.962
chr6H:13040665	chr6H	12445923	13.416
chr6H:13203819	chr6H	12498261	13.416
chr6H:13518298	chr6H	12798908	13.731
chr6H:16447637	chr6H	15583674	21.367
chr6H:16932118	chr6H	15971362	22.817
chr6H:17026326	chr6H	16306877	23.199
chr6H:17192722	chr6H	16304399	23.331
chr6H:18826219	chr6H	18151018	27.394
chr6H:18940767	chr6H	18274836	27.394
chr6H:18943465	chr6H	18214083	27.394
chr6H:19174567	chr6H	18596144	28.346
chr6H:19245088	chr6H	18718701	28.651
chr6H:19490505	chr6H	18857692	28.85
chr6H:19557774	chr6H	19034799	29.295
chr6H:20371854	chr6H	19802830	29.467
chr6H:20813620	chr6H	20176626	29.573
chr6H:21146927	chr6H	20401048	29.573
chr6H:21295055	chr6H	20572764	29.573
chr6H:21437579	chr6H	20772629	29.573
chr6H:21942455	chr6H	21230018	29.674
chr6H:22223661	chr6H	21435184	30.015
chr6H:22823745	chr6H	21951267	30.218
chr6H:22974561	chr6H	22012550	30.46
chr6H:24332558	chr6H	23345029	31.557
chr6H:24621458	chr6H	23747497	31.87
chr6H:24967570	chr6H	24143415	32.754
chr6H:25144714	chr6H	24202269	33.022
chr6H:25304876	chr6H	24307873	33.502
chr6H:25505923	chr6H	24537608	34.523
chr6H:26033400	chr6H	25182607	34.698
chr6H:26140887	chr6H	25281770	34.698
chr6H:26595287	chr6H	26037341	34.698
chr6H:29106533	chr6H	28376666	36.014
chr6H:29175285	chr6H	28520759	36.014
chr6H:31142711	chr6H	30356030	41.269
chr6H:31526488	chr6H	30808263	41.269
chr6H:31962333	chr6H	31016988	41.412
chr6H:32052460	chr6H	31088492	41.515
chr6H:33387986	chr6H	32355261	41.818
chr6H:34026654	chr6H	32926454	41.818
chr6H:34173460	chr6H	33044928	41.818
chr6H:35102286	chr6H	33821514	41.818
chr6H:35340276	chr6H	33986831	41.818
chr6H:35701375	chr6H	34348069	41.818
chr6H:35767138	chr6H	34370475	41.818
chr6H:35799928	chr6H	34443003	41.818
chr6H:35806423	chr6H	34358045	41.818
chr6H:35878115	chr6H	34458095	41.818
chr6H:36562368	chr6H	34974785	41.818
chr6H:36784039	chr6H	35253808	41.818
chr6H:36812275	chr6H	35334860	41.953
chr6H:36910032	chr6H	35372253	41.953
chr6H:38335811	chr6H	37053231	44.259
chr6H:38408081	chr6H	37075710	44.259
chr6H:38817057	chr6H	37451745	44.259
chr6H:40271709	chr6H	39040691	44.465
chr6H:40881635	chr6H	39537180	44.465
chr6H:42502703	chr6H	39918566	44.759
chr6H:44234720	chr6H	42668309	45.764
chr6H:44543721	chr6H	43317838	45.764
chr6H:44785468	chr6H	43217845	45.764
chr6H:45240046	chr6H	43933345	45.764
chr6H:46079259	chr6H	44592501	45.764
chr6H:46318483	chr6H	44822199	45.764
chr6H:46597107	chr6H	45190872	45.764
chr6H:47270923	chr6H	45767981	45.893
chr6H:47362440	chr6H	45984429	46.09
chr6H:50004266	chr6H	48635373	46.219
chr6H:50984328	chr6H	49876670	46.219
chr6H:51815940	chr6H	50543968	46.219
chr6H:54235271	chr6H	52669036	46.45
chr6H:56978492	chr6H	55231538	46.816
chr6H:58619383	chr6H	57013519	47.01
chr6H:60257488	chr6H	58537250	47.01
chr6H:60392775	chr6H	58660851	47.01
chr6H:60479965	chr6H	58863706	47.01
chr6H:61018749	chr6H	59433391	47.113
chr6H:61217719	chr6H	59593234	47.113
chr6H:65602320	chr6H	63909509	47.341
chr6H:89562388	chr6H	88778136	48.089
chr6H:92522654	chr6H	92013030	48.796
chr6H:95336012	chr6H	94532158	48.796
chr6H:95890639	chr6H	95243208	48.796
chr6H:96885353	chr6H	96231982	48.899
chr6H:97421396	chr6H	96830198	48.899
chr6H:103799159	chr6H	102808909	48.899
chr6H:109227861	chr6H	108064907	49.061
chr6H:109362919	chr6H	108108333	49.061
chr6H:114729799	chr6H	113993353	49.426
chr6H:115087827	chr6H	114322413	49.426
chr6H:117472740	chr6H	116368795	49.787
chr6H:119496305	chr6H	118293366	49.976
chr6H:120264261	chr6H	119036731	49.976
chr6H:123930381	chr6H	122640195	50.081
chr6H:125733696	chr6H	124254339	50.081
chr6H:126215195	chr6H	124698712	50.081
chr6H:126500056	chr6H	125106181	50.081
chr6H:127620111	chr6H	126511483	50.081
chr6H:128976857	chr6H	127560472	50.081
chr6H:141384706	chr6H	139579442	50.211
chr6H:142401085	chr6H	140997827	50.211
chr6H:149856714	chr6H	148003818	50.211
chr6H:150130747	chr6H	148187605	50.211
chr6H:151597088	chr6H	149700951	50.211
chr6H:153163825	chr6H	151214762	50.211
chr6H:156952281	chr6H	155480420	50.211
chr6H:158175597	chr6H	156491654	50.211
chr6H:161090481	chr6H	159710315	50.211
chr6H:154905695	chr6H	153104954	50.313
chr6H:172479281	chr6H	171169212	50.799
chr6H:173440395	chr6H	172075816	50.799
chr6H:174769562	chr6H	173165125	51.311
chr6H:175404781	chr6H	173743944	51.311
chr6H:180784924	chr6H	179237683	51.311
chr6H:192946325	chr6H	191252237	51.311
chr6H:193444570	chr6H	191807336	51.311
chr6H:200851060	chr6H	199168781	51.311
chr6H:209173379	chr6H	207322506	51.311
chr6H:251009457	chr6H	246400979	51.311
chr6H:253037279	chr6H	248400459	51.311
chr6H:263353198	chr6H	264552130	51.311
chr6H:267744320	chr6H	269315079	51.311
chr6H:282772147	chr6H	284630628	51.311
chr6H:295286114	chr6H	296292997	51.311
chr6H:314450783	chr6H	316502194	51.311
chr6H:322885900	chr6H	324488547	51.311
chr6H:324410241	chr6H	326181491	51.311
chr6H:325194804	chr6H	326790270	51.311
chr6H:326408661	chr6H	327954555	51.311
chr6H:326687533	chr6H	328262609	51.311
chr6H:338787700	chr6H	339135396	51.311
chr6H:339461374	chr6H	339711999	51.311
chr6H:340828718	chr6H	340883319	51.311
chr6H:357490942	chr6H	356193302	51.441
chr6H:359397880	chr6H	357893332	51.441
chr6H:361882085	chr6H	360468698	51.441
chr6H:364356524	chr6H	362861091	51.547
chr6H:370428634	chr6H	368452930	51.65
chr6H:373613635	chr6H	373272020	51.65
chr6H:374259815	chr6H	373843390	51.65
chr6H:380651423	chr6H	379851682	51.65
chr6H:381031665	chr6H	380286340	51.65
[truncated: 615 more rows]
