# Supplementary material for: The barley pan-genome reveals the hidden legacy of mutation breeding
Source: Nature. 2020 Nov 25;588(7837):284–9. doi: 10.1038/s41586-020-2947-8 (PMC7759462; doi:10.1038/s41586-020-2947-8)
Supplement: Supplementary file 12 — Supplementary Table 8. Screening of the 7H inversion in a large collection of modern varieties and breeding lines (sheet 1) and the 7H inversion in the lines in the pedigree of RGT Planet (sheet 2) and PCR validation of the 2H inversion identified by PCA (Fig. 4b) (sheet 3). [file 41586_2020_2947_MOESM13_ESM.xlsx]

## Sheet: Sheet1 (7H inv)
Genotype	Allele type
Ametyst	inverted
Annabell	inverted
BmnL-826	inverted
Brenda	inverted
C98Prel-56	inverted
CLE270	inverted
Defra	inverted
Diamant	inverted
Expres	inverted
Henley	inverted
Krona	inverted
Maresi	inverted
Nordus	inverted
Propino	inverted
Publican	inverted
Quench	inverted
RGT Planet	inverted
SFR85-014	inverted
SMBA10-2324	inverted
SMBA11-2341	inverted
Troon	inverted
Ursa	inverted
Westminister	inverted
TROON	inverted
02S169-51-45	non-inverted
04053-034	non-inverted
04056-088	non-inverted
04S213D-B-11	non-inverted
04S213D-B-110	non-inverted
04S213D-B-12	non-inverted
04S213D-B-125	non-inverted
04S213D-B-27	non-inverted
04S353D-84	non-inverted
05054-039	non-inverted
05068-003	non-inverted
05072-268	non-inverted
05S744D-122	non-inverted
08S917N-226	non-inverted
2B01-2015	non-inverted
2B03-3560	non-inverted
2B03-3859	non-inverted
2B03-3954	non-inverted
2ND25389	non-inverted
32:ZID14	non-inverted
34:ZBS15	non-inverted
40-23	non-inverted
78W40794	non-inverted
83SL:517	non-inverted
83SM:522	non-inverted
84SH:540	non-inverted
84SL:551	non-inverted
85SW:576	non-inverted
86S513-34-33	non-inverted
86S642-27-40	non-inverted
885-003-11	non-inverted
895-016-61	non-inverted
895-019-01	non-inverted
895-019-16	non-inverted
895-019-25	non-inverted
895-019-31	non-inverted
895-019-53	non-inverted
895-019-55	non-inverted
895-019-57	non-inverted
895-019-59	non-inverted
895-019-61	non-inverted
895-019-65	non-inverted
895-019-66	non-inverted
90S203-13-6	non-inverted
90S205-129-19	non-inverted
90S205-45-46	non-inverted
90S228-151-2	non-inverted
90S277-54-29	non-inverted
90SG193-36-33	non-inverted
90SM171-20-35	non-inverted
91IBON16	non-inverted
91IBON96	non-inverted
91IBON99	non-inverted
91-Winter 27	non-inverted
92-036-01	non-inverted
92-037-03	non-inverted
93-005-01	non-inverted
94S920W-18-6	non-inverted
95-030-08D	non-inverted
95S005-95-19	non-inverted
95S008-108-27	non-inverted
95S009-81-33	non-inverted
95S021-71-23	non-inverted
95S021-71-24	non-inverted
95S029-102-30	non-inverted
95S969-79-7	non-inverted
96-040-16D	non-inverted
96B543	non-inverted
96S117-206	non-inverted
98-019-02	non-inverted
AB 14-1	non-inverted
AB 31-1	non-inverted
AB 34-1	non-inverted
AB 34-6	non-inverted
AB 47-4	non-inverted
AB 47-5	non-inverted
AB 47-6	non-inverted
ABI Voyager	non-inverted
AC Metcalfe	non-inverted
AC Oxbow	non-inverted
ADAGIO	non-inverted
agan	non-inverted
Akcent	non-inverted
Albert	non-inverted
Alexis	non-inverted
Amaji Nijo	non-inverted
Amalia	non-inverted
Amigi Nijo 3	non-inverted
ANBX98002-011	non-inverted
Andre	non-inverted
Annicka	non-inverted
Antarctica 01	non-inverted
Apex	non-inverted
Arapiles	non-inverted
Arapilies	non-inverted
Armelle	non-inverted
Arta	non-inverted
ARUPO	non-inverted
ARUPOBC6	non-inverted
Arupo-S	non-inverted
ARUPO'S'*2/3/PI2325/MAF102..COSSACK/4/V..	non-inverted
ASPLUNDSVALOF	non-inverted
Atem	non-inverted
Atem/LMs/TR3189/Bdn	non-inverted
Atlas 68	non-inverted
Atsel	non-inverted
AUS403723	non-inverted
AUS403724	non-inverted
AUS409625	non-inverted
AUS410118	non-inverted
AUS411950	non-inverted
AUS412108	non-inverted
AUS419903	non-inverted
AUS419908	non-inverted
AUS419909	non-inverted
AUS419914	non-inverted
AUS419919	non-inverted
AUS419922	non-inverted
AUS419927	non-inverted
AUS420115	non-inverted
AUS420204	non-inverted
AUS420205	non-inverted
AUS420214	non-inverted
AUS420244	non-inverted
AUS420276	non-inverted
AUS420289	non-inverted
AUS420366	non-inverted
AUS420684	non-inverted
AUS420827	non-inverted
AUS420832	non-inverted
AUS420871	non-inverted
Azure	non-inverted
B1	non-inverted
B10	non-inverted
B11	non-inverted
B12	non-inverted
B13	non-inverted
B15	non-inverted
B2	non-inverted
B28719	non-inverted
B3	non-inverted
B4	non-inverted
B5	non-inverted
B503	non-inverted
B511	non-inverted
B521	non-inverted
B531	non-inverted
B537	non-inverted
B559	non-inverted
B583	non-inverted
B585	non-inverted
B6	non-inverted
B611	non-inverted
B627	non-inverted
B645	non-inverted
B697	non-inverted
B7	non-inverted
B701	non-inverted
B787	non-inverted
B795	non-inverted
B8	non-inverted
B87/14-21	non-inverted
B87/14-9	non-inverted
B9	non-inverted
Banks	non-inverted
Barke	non-inverted
Baronesse	non-inverted
Barque	non-inverted
Bass	non-inverted
Baudin Rec-1-5E	non-inverted
Bearpaw	non-inverted
Beecher	non-inverted
BEKA	non-inverted
Bentley	non-inverted
BF891M-619//Giza121/Pue	non-inverted
Biere	non-inverted
Binalong	non-inverted
Blenhiem	non-inverted
BM9204-17	non-inverted
BM9311-35	non-inverted
BM9507-109	non-inverted
BM9607-34	non-inverted
BM9645-96	non-inverted
BM9647D-43	non-inverted
BM9647D-66	non-inverted
BM9752D-125	non-inverted
BM9857-263-1	non-inverted
BM9904DT-17-8	non-inverted
BM9924D-152	non-inverted
BM9929-88	non-inverted
BM9936-80	non-inverted
BmnL-101	non-inverted
BmnL-198	non-inverted
BmnL-28	non-inverted
BmnL-281	non-inverted
BmnL-282	non-inverted
BmnL-283	non-inverted
BmnL-284	non-inverted
BmnL-285	non-inverted
BmnL-286	non-inverted
BmnL-287	non-inverted
BmnL-289	non-inverted
BmnL-290	non-inverted
BmnL-291	non-inverted
BmnL-31	non-inverted
BmnL-319	non-inverted
BmnL-32	non-inverted
BmnL-373	non-inverted
BmnL-375	non-inverted
BmnL-42	non-inverted
BmnL-43	non-inverted
BmnL-46	non-inverted
BmnL-47	non-inverted
BmnL-472	non-inverted
BmnL-48	non-inverted
BmnL-494	non-inverted
BmnL-499	non-inverted
BmnL-506	non-inverted
BmnL-521	non-inverted
BmnL-522	non-inverted
BmnL-53	non-inverted
BmnL-56	non-inverted
BmnL-57	non-inverted
BmnL-642	non-inverted
BmnL-67	non-inverted
BmnL-68	non-inverted
BmnL-73	non-inverted
BmnL-75	non-inverted
BmnL-78	non-inverted
BmnL-783	non-inverted
BmnL-785	non-inverted
BmnL-786	non-inverted
BmnL-787	non-inverted
BmnL-79	non-inverted
BmnL-791	non-inverted
BmnL-792	non-inverted
BmnL-795	non-inverted
BmnL-799	non-inverted
BmnL-801	non-inverted
BmnL-805	non-inverted
BmnL-81	non-inverted
BmnL-810	non-inverted
BmnL-817	non-inverted
BmnL-820	non-inverted
BmnL-821; I93-582-2	non-inverted
BmnL-827	non-inverted
BmnL-829	non-inverted
BmnL-830	non-inverted
BmnL-849	non-inverted
BmnL-850	non-inverted
BmnL-851	non-inverted
BmnL-852	non-inverted
BmnL-86	non-inverted
BmnL-906	non-inverted
BmnL-92	non-inverted
BmnL-96; I98-328-1	non-inverted
BmnL-98	non-inverted
BoaFe	non-inverted
Bolron	non-inverted
Bowman	non-inverted
BowmanRph15cross(Israel703)	non-inverted
BR1	non-inverted
BR2	non-inverted
Bridge	non-inverted
Brindabella	non-inverted
BT497	non-inverted
BT558	non-inverted
BT634-ACLacombe	non-inverted
Burton	non-inverted
Bussell	non-inverted
Busserl	non-inverted
C01P-37	non-inverted
C01P-53	non-inverted
C04A-29	non-inverted
C04A-34	non-inverted
C2-05-301-10	non-inverted
C2-05-63/710	non-inverted
C2-05-89/861	non-inverted
C2-05-89/878	non-inverted
C2-05-89/893	non-inverted
C2-05-89/953	non-inverted
C98A-61	non-inverted
C98Prel-29	non-inverted
Calicuchima	non-inverted
Camargue	non-inverted
Camelot	non-inverted
Cameo	non-inverted
Caminant	non-inverted
Capstan	non-inverted
Caravela	non-inverted
Carina/Moroc9-75	non-inverted
Carmaque	non-inverted
CATRIN	non-inverted
CDC Battlford	non-inverted
CDC Bold	non-inverted
CDC Copeland	non-inverted
CDC Dolly	non-inverted
CDC Fleet	non-inverted
CDC Goodale	non-inverted
CDC Guardian	non-inverted
CDC Kendall	non-inverted
CDC Meredith	non-inverted
CDC Sisler	non-inverted
CDC Springside	non-inverted
CDC Stratus	non-inverted
CDC Tisdale	non-inverted
CDC Unity	non-inverted
CDC Yorkton	non-inverted
CDCKindersley	non-inverted
CDCLandis	non-inverted
CDCThompson	non-inverted
Cevadade2Ordens	non-inverted
Chalice	non-inverted
Chapais	non-inverted
Chariot	non-inverted
Charlottetown	non-inverted
Chebec	non-inverted
Cheri	non-inverted
Cherviler	non-inverted
Cherviler (French)	non-inverted
Cherviler (Ottowa)	non-inverted
Chevron	non-inverted
Chieftain	non-inverted
Chinnook	non-inverted
CI3576	non-inverted
Claret/50c114//Yoshikei	non-inverted
Clarity	non-inverted
Clark	non-inverted
CLE191	non-inverted
CLE196	non-inverted
CLE198	non-inverted
CLE203	non-inverted
CLE210	non-inverted
CLE267	non-inverted
CLE268	non-inverted
CLE272	non-inverted
Clipper	non-inverted
Clipper (WA9251)*	non-inverted
Clp.HarC-19	non-inverted
CM67	non-inverted
CM72	non-inverted
Colter	non-inverted
Commander	non-inverted
Compass	non-inverted
Conert	non-inverted
Conlon	non-inverted
Conrad	non-inverted
Cooper	non-inverted
Coor's	non-inverted
Corgi	non-inverted
Cowabbie	non-inverted
CS92 (3)	non-inverted
Cutter	non-inverted
CzechLandrace-243	non-inverted
Dampier	non-inverted
Danilo	non-inverted
Danuta	non-inverted
DAPHNE	non-inverted
Dash	non-inverted
Dayton	non-inverted
Delibes	non-inverted
Denar	non-inverted
Dera	non-inverted
Derkado	non-inverted
DETENICKYBOHATYR	non-inverted
DH29287	non-inverted
DH29316	non-inverted
Dhow	non-inverted
Digger	non-inverted
Donaria	non-inverted
DVORAN	non-inverted
E Dong 85-1	non-inverted
EB1110	non-inverted
EB1111	non-inverted
EB1112	non-inverted
Egypt 1415 seln 1 (Rph14)	non-inverted
EMIRCOMPLEX	non-inverted
EMPRESS	non-inverted
ESPERANCEORGE289	non-inverted
EUNOVA	non-inverted
Europa	non-inverted
Excel	non-inverted
Fathom	non-inverted
FAVORIT	non-inverted
Fct/Atn//HOR3877/Hml	non-inverted
Fergi	non-inverted
Finniss	non-inverted
Fitzgerald	non-inverted
Flagon	non-inverted
Flagship	non-inverted
Fleet	non-inverted
Flinders	non-inverted
Formula	non-inverted
Forrest	non-inverted
Foster	non-inverted
FR/DAYTON	non-inverted
Fractal	non-inverted
France30161	non-inverted
Franklin	non-inverted
Franklin-1	non-inverted
Franklin-12	non-inverted
Frederickson	non-inverted
Fugi Nijo	non-inverted
GALAN	non-inverted
Galaxy	non-inverted
Galina	non-inverted
Galleon	non-inverted
Gerbina	non-inverted
Gimpel	non-inverted
Gobernadora	non-inverted
Golden Promise	non-inverted
Goldmarker	non-inverted
Granifen	non-inverted
Grimmett	non-inverted
Grout	non-inverted
GSHO2479	non-inverted
Gustoe	non-inverted
H91011001	non-inverted
H92014002X	non-inverted
H92036005Z	non-inverted
H92066207Z	non-inverted
H93174006	non-inverted
H96009006	non-inverted
H97006005	non-inverted
Hamelin-12	non-inverted
Hamelin-H	non-inverted
Hamelin-S	non-inverted
HANACKY MORAVIAN	non-inverted
Hannan	non-inverted
Har.Nan-35-24	non-inverted
Har.Nan-35-28	non-inverted
Harbin	non-inverted
Harrington	non-inverted
Harrington-GT	non-inverted
Harrington-S	non-inverted
Harriot	non-inverted
Hart	non-inverted
Haruna Nijo	non-inverted
Hassan	non-inverted
HB08306	non-inverted
HB09309	non-inverted
HB343-SB94290-CDCSPEEDY	non-inverted
HB344	non-inverted
HB344-SB93666	non-inverted
HB352	non-inverted
HB378	non-inverted
HB380	non-inverted
HB382	non-inverted
HB385	non-inverted
HB395	non-inverted
HB702	non-inverted
HB805-BZ594-26	non-inverted
Heart	non-inverted
Hector	non-inverted
Heikkila	non-inverted
Heris	non-inverted
Hindmarsh	non-inverted
Hml/188-549-3	non-inverted
Hml-02/ArabiAbiad/3/Api/CM67//Nacta/4/WI2269/Espe	non-inverted
HOR 9700	non-inverted
HOR8851	non-inverted
HOR8852	non-inverted
Hu 93-045	non-inverted
I01-106-2-2	non-inverted
I01-173-1	non-inverted
I01-176-1	non-inverted
I01-177-2	non-inverted
I01-179-4	non-inverted
I01-302-1	non-inverted
I88-378	non-inverted
I88-534	non-inverted
I89-420	non-inverted
I89-440	non-inverted
I90-137-1	non-inverted
I91-454	non-inverted
I91-495	non-inverted
I91-672	non-inverted
I91-686	non-inverted
I91-696	non-inverted
I91-698	non-inverted
I92-212	non-inverted
I92-562	non-inverted
I93-122R	non-inverted
I93-608	non-inverted
I93-635	non-inverted
I93-654	non-inverted
I96-339	non-inverted
I96-92	non-inverted
I97-320	non-inverted
I97-415	non-inverted
ICARDA003	non-inverted
ICARDA009	non-inverted
ICARDA012	non-inverted
ICARDA016	non-inverted
ICARDA023	non-inverted
ICARDA026	non-inverted
ICARDA068	non-inverted
ICB78-0058-7AP-2AP-1AP-4AP-0AP	non-inverted
ICB83-0369	non-inverted
ICB91-0386-0AP-0AP-0AP-253AP-0AP	non-inverted
ICB93-0781-43AP-0AP	non-inverted
IG 112474	non-inverted
IG 20949	non-inverted
IGB1101	non-inverted
IGB1115	non-inverted
IGB1116	non-inverted
IGB1133	non-inverted
IGB1139	non-inverted
IGB1235	non-inverted
IGB1243	non-inverted
IGB1301	non-inverted
IGB1302	non-inverted
IGB1303	non-inverted
IGB1304	non-inverted
IGB1404	non-inverted
IGB1510	non-inverted
Inari	non-inverted
ISBONLRAM-052	non-inverted
ISBONLRAM-083	non-inverted
ISBONLRAM-107	non-inverted
ISBYTLRAC-003	non-inverted
ISBYTLRAC-004	non-inverted
ISBYTLRAC-015	non-inverted
ISBYTLRAC-019-24	non-inverted
ISBYTLRAM-004	non-inverted
Isfuku Shiraz	non-inverted
Jantar	non-inverted
Jessica	non-inverted
Joline	non-inverted
Jubilant	non-inverted
Kalkreuther Fruhe	non-inverted
Kaputar	non-inverted
KARRI	non-inverted
KASTICKY	non-inverted
Keel	non-inverted
Kexian 3	non-inverted
KINAI NO.5	non-inverted
Kino Nijo 15	non-inverted
Kinukei18	non-inverted
Kinukei19	non-inverted
Kinukei21	non-inverted
KinuNijo7	non-inverted
Klaxon	non-inverted
KNEIFEL GERSTE VOLLKORN	non-inverted
KOMPAKT	non-inverted
KRYSTAL(Mla13)	non-inverted
KS1294	non-inverted
Kustaa	non-inverted
Kyle/Snm/Ulm	non-inverted
Kym	non-inverted
La Trobe	non-inverted
Lacey	non-inverted
Landlord	non-inverted
Langstrand 0102	non-inverted
Lao Wu Hu Xu Mai	non-inverted
Larker	non-inverted
Legacy	non-inverted
Lewis	non-inverted
LIBRA	non-inverted
Lina	non-inverted
Lindwall	non-inverted
LOCEB-30	non-inverted
Lockyer	non-inverted
LR84%3065	non-inverted
LR84%765	non-inverted
Lumar	non-inverted
Luxor	non-inverted
LVC13	non-inverted
LVC17	non-inverted
M2080	non-inverted
M281	non-inverted
M422	non-inverted
Mackay	non-inverted
Macquire	non-inverted
Magda	non-inverted
Magnum	non-inverted
Maltine	non-inverted
MALVAZ	non-inverted
Maris Mink	non-inverted
Maritime	non-inverted
mata-8(80/1142-8)cv.MARI	non-inverted
mate-18(80/1142-18)	non-inverted
MC9924-012	non-inverted
MC9924-023	non-inverted
MC9924-031	non-inverted
MC9939-007	non-inverted
MC9939-008	non-inverted
MC9939-016	non-inverted
MC9939-020	non-inverted
MC9939-048	non-inverted
Merit	non-inverted
Mie	non-inverted
Misato Golden	non-inverted
MN607	non-inverted
MNBrite	non-inverted
MODOC	non-inverted
Mogador	non-inverted
Molloy	non-inverted
Mona	non-inverted
Moondyne	non-inverted
Morex	non-inverted
Morex (WA4655)	non-inverted
Mosane	non-inverted
Mundah	non-inverted
NAIRN	non-inverted
Nasu Nijo	non-inverted
Natasha	non-inverted
Navigator	non-inverted
NBX05020-08-057	non-inverted
ND22170	non-inverted
ND23265	non-inverted
ND23275	non-inverted
ND24388	non-inverted
Nevada	non-inverted
Newdale	non-inverted
Nirasaki Nijo 9	non-inverted
NITRANSKY EXPORTNI	non-inverted
Nordal	non-inverted
NOVODVORSKY HANACLY	non-inverted
NRB06059	non-inverted
NRB091124	non-inverted
Nudinka	non-inverted
O'Connor	non-inverted
OHARA	non-inverted
Olbram	non-inverted
Olbran	non-inverted
Oliveros Litoral Sag	non-inverted
Oliveros LS	non-inverted
Olsok	non-inverted
Onslow	non-inverted
OPAVSKY KNEIFL	non-inverted
Optic	non-inverted
OR385-1-2	non-inverted
Orbit	non-inverted
Otello	non-inverted
Otis	non-inverted
OWB-parent-dom	non-inverted
Oxford	non-inverted
Patty	non-inverted
Pearl	non-inverted
Peral	non-inverted
PEWTER	non-inverted
PICCOLO	non-inverted
Picola	non-inverted
Picola (Dhow)	non-inverted
PISARECKY R 31	non-inverted
Plaisant	non-inverted
Pompadore	non-inverted
Prior	non-inverted
Prior Early	non-inverted
Prisma	non-inverted
Proctor	non-inverted
PROSKOVCUV HANACKY	non-inverted
Pu Tian Wu Du	non-inverted
Puffin	non-inverted
Quasar	non-inverted
RAPID	non-inverted
Regatta	non-inverted
REGENT	non-inverted
Reggae	non-inverted
RETROARUPOBV-9225	non-inverted
Ricardo	non-inverted
Riviera	non-inverted
Robust	non-inverted
Roe	non-inverted
Rosa	non-inverted
Rosalind	non-inverted
Roxanna	non-inverted
Rubin	non-inverted
Ruti	non-inverted
S02-11	non-inverted
S252/Sunong 37	non-inverted
Sahara3771	non-inverted
Sakura Star	non-inverted
Salmas(Improved2Rcheck)	non-inverted
SALOON	non-inverted
SANALTA	non-inverted
Satsuki Nijo	non-inverted
SB01513	non-inverted
SB03180	non-inverted
SB040247	non-inverted
SB040947	non-inverted
SB99252	non-inverted
Schooner	non-inverted
SD432-SM95509	non-inverted
SE612.01	non-inverted
SE643.02	non-inverted
SEEBE	non-inverted
SH01662	non-inverted
SH040468	non-inverted
SH99616	non-inverted
Sherpa	non-inverted
SHN094	non-inverted
SHN296	non-inverted
SIMBA	non-inverted
Sissy	non-inverted
Skiff	non-inverted
Skipper	non-inverted
Sloop	non-inverted
Sloop SA	non-inverted
Sloop VIC	non-inverted
SM00334	non-inverted
SM02494	non-inverted
SM02544	non-inverted
SM060103	non-inverted
SM060392	non-inverted
SM99542	non-inverted
SMBA10-1441	non-inverted
Sonate	non-inverted
SpanishLandrace-355	non-inverted
Spartacus CL	non-inverted
SR426(M)	non-inverted
Stander	non-inverted
Steffi	non-inverted
Stella	non-inverted
Stellar-ND	non-inverted
Steptoe	non-inverted
Steptoe (WA6540)	non-inverted
Stirling	non-inverted
STUPICKY HANACKY	non-inverted
Sublette	non-inverted
SVA11	non-inverted
SVA15	non-inverted
Svanhals	non-inverted
SVB21	non-inverted
SVB24(lfrR)	non-inverted
SVB3	non-inverted
SVC5	non-inverted
SY Rattler	non-inverted
Syn6058-06	non-inverted
Tallon	non-inverted
TANKARD	non-inverted
Tantangara	non-inverted
Teemu	non-inverted
TG121-1	non-inverted
Thuringia	non-inverted
Tilga	non-inverted
Tipper//WI2291/WI2269	non-inverted
Tmp*Gmt121-1	non-inverted
Toddy	non-inverted
Tolar	non-inverted
TOPAS	non-inverted
Tore	non-inverted
Torrens	non-inverted
TR*GR916-10	non-inverted
TR03189	non-inverted
TR04283	non-inverted
TR06295	non-inverted
TR06390	non-inverted
TR07114	non-inverted
TR07393	non-inverted
TR08118	non-inverted
TR08394	non-inverted
TR09120	non-inverted
TR09121	non-inverted
TR117-a	non-inverted
TR118	non-inverted
TR145	non-inverted
TR146	non-inverted
TR158	non-inverted
TR176	non-inverted
TR232	non-inverted
TR245	non-inverted
TR257	non-inverted
TR350	non-inverted
TR473	non-inverted
TR584	non-inverted
TR638	non-inverted
TR968	non-inverted
Tradition	non-inverted
Trait d"Union	non-inverted
Tremois	non-inverted
Triangle	non-inverted
Triumph	non-inverted
TX9429	non-inverted
Ulandra	non-inverted
Unicorn	non-inverted
UNION	non-inverted
Urambie	non-inverted
UVC35	non-inverted
UWA2Rseln9506	non-inverted
UWA93TK16-C12	non-inverted
UWA94TK18-18	non-inverted
UWA95TK24-5	non-inverted
UWA96T45-07-26	non-inverted
UWAbright2Rseln2742	non-inverted
UWAbrightearlyseln4670	non-inverted
UWAshortwhiteseln8907	non-inverted
Vada	non-inverted
Valetta	non-inverted
VALTICKY	non-inverted
VB0323	non-inverted
VB0325	non-inverted
VB0330	non-inverted
VB0432-B2	non-inverted
VB0524	non-inverted
VB0613	non-inverted
VB0904	non-inverted
VB0907	non-inverted
VB0916	non-inverted
VB0925	non-inverted
VB229	non-inverted
VB9104	non-inverted
VIC86045B	non-inverted
VIC-8717	non-inverted
VIC9104/BHM-004	non-inverted
Viva 1	non-inverted
VODKA	non-inverted
W1	non-inverted
W2	non-inverted
W2 2010-5-17	non-inverted
WA8767	non-inverted
WA8837	non-inverted
WA03859	non-inverted
WA03875	non-inverted
WA03898	non-inverted
WA03899	non-inverted
WA04048	non-inverted
WA04544 (Etu)	non-inverted
WA05990	non-inverted
WA07092	non-inverted
WA08579	non-inverted
WA08797	non-inverted
WA08886	non-inverted
WA08964	non-inverted
WA10113(MN599)	non-inverted
WA10114 (MN607)	non-inverted
WA11053	non-inverted
WA11722	non-inverted
WA11723	non-inverted
WA11724	non-inverted
WA11727	non-inverted
WA11728	non-inverted
WA11729	non-inverted
WA11730	non-inverted
WA11731	non-inverted
WA11732	non-inverted
WA11733	non-inverted
WA11736	non-inverted
WA11737	non-inverted
WA11738	non-inverted
WA8483	non-inverted
WA8832/Hml	non-inverted
WABAR2094	non-inverted
WABAR2096	non-inverted
WABAR2110	non-inverted
WABAR2231	non-inverted
WABAR2234	non-inverted
WABAR2238	non-inverted
WABAR2240	non-inverted
WABAR2244	non-inverted
WABAR2248	non-inverted
WABAR2250	non-inverted
WABAR2272	non-inverted
WABAR2274	non-inverted
WABAR2334	non-inverted
WABAR2347	non-inverted
WABAR2377	non-inverted
WABAR2378	non-inverted
WABAR2411	non-inverted
WABAR2424	non-inverted
WABAR2425	non-inverted
WABAR2435	non-inverted
WABAR2436	non-inverted
WABAR2482	non-inverted
WABAR2522	non-inverted
WABAR2537	non-inverted
WABAR2547	non-inverted
WABAR2609	non-inverted
WADH13608	non-inverted
WADH13750	non-inverted
WADH13780	non-inverted
WADH13792	non-inverted
WADH13820	non-inverted
WADH17733	non-inverted
WADH2285	non-inverted
WADH2316	non-inverted
WADH2344	non-inverted
WADH2375	non-inverted
WADH2381	non-inverted
WADH2453	non-inverted
Waggon	non-inverted
Waveney	non-inverted
WB146	non-inverted
WB24	non-inverted
WB4	non-inverted
Weeah	non-inverted
WEEAH/KVL 468	non-inverted
Welam	non-inverted
WI2553	non-inverted
WI2645	non-inverted
WI2723	non-inverted
WI2814	non-inverted
WI2817	non-inverted
WI2868	non-inverted
WI2875	non-inverted
WI2875:579	non-inverted
WI2898	non-inverted
WI3284	non-inverted
WI3416	non-inverted
WI3806-1	non-inverted
WI3835	non-inverted
WI3930	non-inverted
WI4326	non-inverted
WI4339	non-inverted
WI4426	non-inverted
WI4446	non-inverted
WI4476	non-inverted
WI4483	non-inverted
WI4546	non-inverted
WI4547	non-inverted
WI4548	non-inverted
WI4549	non-inverted
WI4550	non-inverted
WI4560	non-inverted
WI4569	non-inverted
WI4570	non-inverted
WI4572	non-inverted
WI4574	non-inverted
WI4580	non-inverted
WI4584	non-inverted
WI4593	non-inverted
WI4597	non-inverted
WI4602	non-inverted
WI4619	non-inverted
WI4641	non-inverted
WI4643	non-inverted
WI4665	non-inverted
WI4666	non-inverted
WI4683	non-inverted
WI4690	non-inverted
WI4711	non-inverted
WI4729	non-inverted
WI4735	non-inverted
WI4740	non-inverted
WI4741	non-inverted
WI4746	non-inverted
WI4748	non-inverted
WI4749	non-inverted
WI4750	non-inverted
WI4752	non-inverted
WI4753	non-inverted
WI4768	non-inverted
WI4778	non-inverted
WI4780	non-inverted
WI4801	non-inverted
WI4849	non-inverted
WI4854	non-inverted
WI4859	non-inverted
WI4870	non-inverted
WI4874	non-inverted
WI4876	non-inverted
WI4878	non-inverted
WI4882	non-inverted
WI4886	non-inverted
WI4889	non-inverted
WI4890	non-inverted
WI4892	non-inverted
WI4942	non-inverted
WI4943	non-inverted
WI4944	non-inverted
WI4946	non-inverted
WI4947	non-inverted
WI4948	non-inverted
WI4953	non-inverted
WI4954	non-inverted
WI4957	non-inverted
WI4959	non-inverted
WI4961	non-inverted
WI4963	non-inverted
WI4964	non-inverted
WI4965	non-inverted
WI4966	non-inverted
WI4967	non-inverted
WI4968	non-inverted
WI4969	non-inverted
WI4970	non-inverted
WI4974	non-inverted
Wicket	non-inverted
Windich	non-inverted
WUM097	non-inverted
WUM118	non-inverted
WUM124	non-inverted
WVA19	non-inverted
WVC3	non-inverted
X1705	non-inverted
X1709-1	non-inverted
Xi-An 2007	non-inverted
XVD21	non-inverted
XVE7	non-inverted
XVH11	non-inverted
XYH0	non-inverted
XYH2	non-inverted
XZ76	non-inverted
YAMBLA	non-inverted
Yan 95168	non-inverted
YSM1	non-inverted
YYXT	non-inverted
Z AU3 2010-5-17	non-inverted
Z019Q008R	non-inverted
Z052R091S	non-inverted
Zaida	non-inverted
ZARJOU	non-inverted
Zavilla	non-inverted
ZBC9314	non-inverted
ZBC9322	non-inverted
ZBC9337	non-inverted
ZBC934	non-inverted
ZBOROVICKY KARGYN	non-inverted
AAPO	non-inverted
ATHENAIS	non-inverted
ATHOS	non-inverted
BLENHEIM	non-inverted
CECILIA	non-inverted
CLARITY	non-inverted
GULL	non-inverted
ISABELLA	non-inverted
PITCHER	non-inverted
PONGO	non-inverted
PREMIER	non-inverted
RAGTIME	non-inverted
RAINBOW	non-inverted
Stella	non-inverted
TYNE	non-inverted
VELVET	non-inverted
01-017-06	non-amplified
020055-57	non-amplified
02043-20	non-amplified
02055-94	non-amplified
04053-099	non-amplified
04055-119	non-amplified
04S213D-B-100	non-amplified
04S213D-B-20	non-amplified
04S213D-B-57	non-amplified
05056-061	non-amplified
05066-186	non-amplified
05067-062	non-amplified
05067-128	non-amplified
05067-238	non-amplified
05072-022	non-amplified
05073-075	non-amplified
05S744D-002	non-amplified
05S744D-100	non-amplified
05S744D-129	non-amplified
05S744D-157	non-amplified
05S744D-192	non-amplified
05S744D-215	non-amplified
05S744D-217	non-amplified
05S744D-245	non-amplified
05S744D-268	non-amplified
05S744D-275	non-amplified
05S744D-285	non-amplified
07T738	non-amplified
07T741	non-amplified
40-89	non-amplified
7:ZIC14	non-amplified
895-019-54	non-amplified
9:ZIC15	non-amplified
90S330-48-31	non-amplified
90S330-48-33	non-amplified
90SM193-34-32	non-amplified
91BCB7	non-amplified
91HBSN24	non-amplified
91IBON100	non-amplified
91IBON24	non-amplified
91IBON45	non-amplified
91IBON5	non-amplified
94S909G-12-7	non-amplified
94S909G-20-19	non-amplified
95-168	non-amplified
95S005-29-20	non-amplified
95S028-19-36	non-amplified
95S984-80-28	non-amplified
95S984-80-32	non-amplified
96B597	non-amplified
96S080-20-32	non-amplified
98-006-12	non-amplified
98-047-05	non-amplified
Albacete	non-amplified
Alestar	non-amplified
Alf	non-amplified
Alfor	non-amplified
AMULET	non-amplified
Ariel	non-amplified
ARUPOBC1	non-amplified
Astoria	non-amplified
Atribut	non-amplified
AUS408677	non-amplified
AUS410088	non-amplified
AUS411943	non-amplified
AUS411946	non-amplified
AUS411966	non-amplified
AUS411972	non-amplified
AUS411979	non-amplified
AUS411989	non-amplified
AUS411990	non-amplified
AUS412099	non-amplified
AUS412143	non-amplified
AUS412147	non-amplified
AUS412783	non-amplified
AUS412799	non-amplified
AUS419890	non-amplified
AUS419906	non-amplified
AUS419910	non-amplified
AUS419911	non-amplified
AUS419912	non-amplified
AUS419913	non-amplified
AUS419929	non-amplified
AUS419948	non-amplified
AUS419965	non-amplified
AUS420209	non-amplified
AUS420210	non-amplified
AUS420213	non-amplified
AUS420217	non-amplified
AUS420226	non-amplified
AUS420264	non-amplified
AUS420265	non-amplified
AUS420619	non-amplified
AUS420828	non-amplified
AUS420866	non-amplified
AUS420899	non-amplified
AZAFRAN	non-amplified
B751	non-amplified
B87/14-18	non-amplified
Baudin	non-amplified
Baudin Rec-1-4D	non-amplified
Baudin Rec-1-5B	non-amplified
Baudin-F	non-amplified
Baudin-S	non-amplified
Beatrice	non-amplified
Bellini	non-amplified
Betzes	non-amplified
BmnL-520	non-amplified
BmnL-784	non-amplified
BmnL-803	non-amplified
BmnL-806	non-amplified
BmnL-823	non-amplified
BmnL-828	non-amplified
BmnL-885	non-amplified
Bolgali (Facultative)	non-amplified
Bomi	non-amplified
Bottler	non-amplified
Braemar	non-amplified
BT922 or B1602	non-amplified
Buff	non-amplified
Buloke	non-amplified
BVDV-019	non-amplified
BVDV-026	non-amplified
C01A-22	non-amplified
C01P-32	non-amplified
C01P-66	non-amplified
C04A-35	non-amplified
C2-05-10/263	non-amplified
C2-05-10/437	non-amplified
C2-05-337-2	non-amplified
C2-05-63/702	non-amplified
C2-05-64/754	non-amplified
C2-05-89/827	non-amplified
C98A-57	non-amplified
C98Prel-60	non-amplified
Canela	non-amplified
Carlsberg	non-amplified
CBSS95M00084S-9M-2Y-3M-0Y	non-amplified
CBSS95M00597T-B-3M-1Y-1M-0Y	non-amplified
CBSS98M00022T-0TOPY-0M-1Y-2M-0Y	non-amplified
CDC Reserve	non-amplified
Cebada Capa	non-amplified
Cellar	non-amplified
Charger	non-amplified
CI5791	non-amplified
CI9819	non-amplified
Clara	non-amplified
CLE194	non-amplified
CLE226	non-amplified
CLE234	non-amplified
CLE235	non-amplified
Conchita	non-amplified
CXHKSL	non-amplified
DAIROKKAKU	non-amplified
Dana	non-amplified
Deba Abed	non-amplified
DH29317	non-amplified
DH29370	non-amplified
DH29400	non-amplified
DH29419	non-amplified
DIABAS	non-amplified
Dicktoo	non-amplified
Doolup	non-amplified
Draught	non-amplified
Edda	non-amplified
Explorer	non-amplified
Fairview	non-amplified
FILIPPA	non-amplified
Fitzroy	non-amplified
Gairdner	non-amplified
Gairdner-GT	non-amplified
Gairdner-Stg	non-amplified
Granger	non-amplified
GSHO2483	non-amplified
Halcyon	non-amplified
Han85-222	non-amplified
HANNCHEN	non-amplified
Havanna	non-amplified
Heriot	non-amplified
HODONINSKY KVAS	non-amplified
Hu Mai 4 Hao	non-amplified
I046	non-amplified
ICB 104039	non-amplified
IG 16957	non-amplified
IGB1103	non-amplified
IGB1120	non-amplified
IGB1124	non-amplified
IGB1138	non-amplified
IGB1140	non-amplified
IGB1157	non-amplified
IGB1201	non-amplified
IGB1211	non-amplified
IGB1234	non-amplified
IGB1244	non-amplified
Igri	non-amplified
IGV3-309(ABYSSINIAN)	non-amplified
IGV3-313(ATLAS46)	non-amplified
Ilka	non-amplified
INDIANDWARF	non-amplified
Jyoti-PI428399	non-amplified
KB35	non-amplified
Kearney	non-amplified
KIKA	non-amplified
Kikai Hadaka	non-amplified
Kinukei7	non-amplified
Kiwi	non-amplified
KNEIFLUV P 13	non-amplified
LAMESITA	non-amplified
Langelend	non-amplified
Litmus	non-amplified
Local B. Kan	non-amplified
Logan	non-amplified
Maltstar	non-amplified
Manley	non-amplified
Margret	non-amplified
MC9939-039	non-amplified
MMiscBYDV-92	non-amplified
MN599	non-amplified
Morivian	non-amplified
Moroc9-75/ArabiAswad/4/Hml-02/ArabiAbiad/3/Api/CM67//Nacta	non-amplified
MoroccanLandrace	non-amplified
NAGRAD	non-amplified
NB1054/ALELI	non-amplified
NBX05019-08-099	non-amplified
NCL5-98-9-1	non-amplified
NFC Tipple	non-amplified
Novum	non-amplified
NRB07124	non-amplified
NRB08308	non-amplified
OWB-parent-rec	non-amplified
P7219.92	non-amplified
Penelope	non-amplified
Perun	non-amplified
Prentice	non-amplified
Prosa	non-amplified
PuTian WuDu	non-amplified
Radiant	non-amplified
Rawson	non-amplified
Regina	non-amplified
RUSSIAN24	non-amplified
RUSSIAN12	non-amplified
Scarlett	non-amplified
SCH*KORU49	non-amplified
Scope CL	non-amplified
SD423	non-amplified
Severa	non-amplified
Shannon	non-amplified
Shepherd	non-amplified
Shinonome	non-amplified
SHYRI	non-amplified
SMBA11-1771	non-amplified
SMBA12-1361	non-amplified
SMBA12-2297	non-amplified
Smooth Awn86	non-amplified
STABIL	non-amplified
Stars-9577B	non-amplified
Tadmor	non-amplified
Tocada	non-amplified
TR179	non-amplified
TR363	non-amplified
TR645	non-amplified
TR979-CEBECO9424	non-amplified
Tulla	non-amplified
Turk	non-amplified
TX9425	non-amplified
VALENTINE	non-amplified
VB0128	non-amplified
VB0611	non-amplified
VB0901	non-amplified
VB0905	non-amplified
VB0922	non-amplified
VB9524	non-amplified
Vlamingh	non-amplified
Vogelsanger Gold	non-amplified
Volla	non-amplified
VT Admiral	non-amplified
WA8961	non-amplified
WABAR2228	non-amplified
WABAR2253	non-amplified
WABAR2259	non-amplified
WABAR2270	non-amplified
WABAR2315	non-amplified
WABAR2353	non-amplified
WABAR2421	non-amplified
WABAR2427	non-amplified
WABAR2494	non-amplified
WABAR2591	non-amplified
WABAR2592	non-amplified
WABAR2625	non-amplified
WADH13796	non-amplified
WADH5089	non-amplified
WB229	non-amplified
WI2816	non-amplified
WI3580	non-amplified
WI4262	non-amplified
WI4465	non-amplified
WI4544	non-amplified
WI4594	non-amplified
WI4625	non-amplified
WI4638	non-amplified
WI4639	non-amplified
WI4650	non-amplified
WI4672	non-amplified
WI4704	non-amplified
WI4705	non-amplified
WI4706	non-amplified
WI4715	non-amplified
WI4727	non-amplified
WI4730	non-amplified
WI4734	non-amplified
WI4758	non-amplified
WI4779	non-amplified
WI4843	non-amplified
WI4847	non-amplified
WI4869	non-amplified
WI4879	non-amplified
WI4885	non-amplified
WI4887	non-amplified
WI4893	non-amplified
WI4895	non-amplified
WI4896	non-amplified
WI4897	non-amplified
WI4941	non-amplified
WI4945	non-amplified
WI4950	non-amplified
WI4951	non-amplified
WI4952	non-amplified
WI4955	non-amplified
WI4956	non-amplified
WI4958	non-amplified
WI4960	non-amplified
WI4962	non-amplified
WI4971	non-amplified
Wimmera	non-amplified
WONG	non-amplified
WVA22	non-amplified
WVB35	non-amplified
Xanadu	non-amplified
Ximala22	non-amplified
XVE26	non-amplified
XZ46/sw1	non-amplified
XZ54/GGI	non-amplified
Yagan	non-amplified
Yangsimai	non-amplified
Yarra	non-amplified
Zangqing 23	non-amplified
Zangqing 25	non-amplified
Zangqing 320	non-amplified
Zennan	non-amplified
BRAEMAR	non-amplified
CLI 37/CHERI (BRAZIL)	non-amplified
GOLDIE	non-amplified
IDA	non-amplified
MADRAS	non-amplified
ROXANNA	non-amplified
STATIC	non-amplified
VISKOSA	non-amplified

## Sheet: Sheet2 (7H-inv Pedigree)
Accession ID	Cultivar	7H_inversion_status
	Quench	RGT Planet/Inverted
	Drum	RGT Planet/Inverted
	Sebastian	No amplification (presence of another allele)
	Viskosa	No amplification (presence of another allele)
	Goldie	No amplification (presence of another allele)
	Barke	No amplification (presence of another allele)
	Concerto	No amplification (presence of another allele)
	Optic	Morex/No inversion
	Heron	Morex/No inversion
	Decanter	Morex/No inversion
	Minstrel	No amplification (presence of another allele)
	RGT Planet	RGT Planet/Inverted
	Tamtam	RGT Planet/Inverted
	Century	RGT Planet/Inverted
	Class	Morex/No inversion
	Dallas	RGT Planet/Inverted
	Cooper	Morex/No inversion
	Cork	No amplification (presence of another allele)
	Prestige	No amplification (presence of another allele)
	Trinity	Morex/No inversion
	Alexis	No amplification (presence of another allele)
	Lux	No amplification (presence of another allele)
HOR_2739	Valticky	Morex/No inversion
BCC_1421	Valticky	Morex/No inversion
HOR_14962	VALTICKY	Morex/No inversion
HOR_15852	VALTICKY	Morex/No inversion
HOR_2073	Wadsacks Diamant	Segregating: Morex/No inversion (4) + Another allele (1)
HOR_14088	SVALOEFS DIAMANT	No amplification (presence of another allele) [5]
BCC_1379	Diamant	Morex/No inversion
HOR_14972	DIAMANT	RGT Planet/Inverted
HOR_4092	Diamant	RGT Planet/Inverted
BCC_1417	Trumpf; Triumph [synonym]	Segregating: (4 RGT planet/inverted + 2 Morex/no inversion)
HOR_2101	Seelowitzer Triumph	Morex/No inversion
HOR_2970	Triumph (Vierzeilig)	Morex/No inversion
HOR_4967	Trumpf (= Stamm Hadm. 4566/68)	No amplification (presence of another allele) in 5 + 1 morex/no inversion
HOR_9817	Dera	Morex/No inversion
HOR_10835	Maresi	Segregating: (3 RGT planet/inverted + 3 morex/no inversion)
HOR_11570	Triumphant	Morex/No inversion
HOR_18760	TRUMPF	Morex/No inversion
HOR_21619	DOPPELHAPLOIDE AUS (TRUMPF X VM 260)(FOROUGHI-WEHR) AUSGANGSFORM 4X	Morex/No inversion
HOR_22186	Viskosa	No amplification (presence of another allele) in 6 plants
HOR_22216	Maresi	Morex/No inversion
HOR_22233	Cork	No amplification (presence of another allele) in 6 plants

## Sheet: Sheet3 (2H inv)
Genotype	Coreset	Allele type
HOR 1048	core200	Inverted / Barke allele
HOR 3093	core200	Inverted / Barke allele
HOR 3460	core200	Inverted / Barke allele
HOR 4136	core200	Inverted / Barke allele
HOR 4138	core200	Inverted / Barke allele
HOR 4606	core200	Inverted / Barke allele
HOR 5486	core200	Inverted / Barke allele
HOR 11126	core200	Inverted / Barke allele
HOR 12168	core200	Inverted / Barke allele
HOR 13821	core200	Inverted / Barke allele
HOR 16149	core200	Inverted / Barke allele
HOR 19568	core200	Inverted / Barke allele
HOR 21461	core200	Inverted / Barke allele
HOR 12412	core200	Inverted / Barke allele
HOR 18300	core200	Inverted / Barke allele
HOR 2180	core200	Inverted / Barke allele
HOR 9492	core200	Inverted / Barke allele
HOR 337	core200	Inverted / Barke allele
HOR 495	core200	Inverted / Barke allele
HOR 610	core200	Inverted / Barke allele
HOR 2237	core200	Inverted / Barke allele
HOR 2957	core200	Inverted / Barke allele
HOR 3359	core200	Inverted / Barke allele
HOR 8117	core200	Inverted / Barke allele
HOR 8148	core200	Inverted / Barke allele
HOR 10886	core200	Inverted / Barke allele
HOR 11431	core200	Inverted / Barke allele
HOR 12184	core200	Inverted / Barke allele
HOR 13987	core200	Inverted / Barke allele
HOR 14411	core200	Inverted / Barke allele
HOR 14439	core200	Inverted / Barke allele
HOR 15898	core200	Inverted / Barke allele
HOR 17077	core200	Inverted / Barke allele
HOR 18201	core200	Inverted / Barke allele
HOR 19952	core200	Inverted / Barke allele
HOR 20909	core200	Inverted / Barke allele
HOR 21687	core200	Inverted / Barke allele
HOR 1044	core200	Inverted / Barke allele
HOR 1384	core200	Inverted / Barke allele
HOR 3187	core200	Inverted / Barke allele
HOR 14787	core200	Inverted / Barke allele
HOR 18087	core200	Inverted / Barke allele
HOR 2028	core200	Inverted / Barke allele
HOR 2970	core200	Inverted / Barke allele
HOR 6936	core200	Inverted / Barke allele
HOR 10725	core200	Inverted / Barke allele
HOR 16358	core200	Inverted / Barke allele
HOR 20226	core200	Inverted / Barke allele
HOR 20269	core200	Inverted / Barke allele
HOR 21548	core200	Inverted / Barke allele
HOR 2637	core200	Inverted / Barke allele
HOR 4030	core200	Inverted / Barke allele
HOR 4653	core200	Inverted / Barke allele
HOR 18681	core200	Inverted / Barke allele
HOR 15778	core200	Inverted / Barke allele
HOR 4829	core200	Inverted / Barke allele
HOR 15840	core200	Inverted / Barke allele
HOR 15857	core200	Inverted / Barke allele
HOR 16071	core200	Inverted / Barke allele
HOR 18364	core200	Inverted / Barke allele
HOR 18381	core200	Inverted / Barke allele
HOR 473	core200	Inverted / Barke allele
HOR 1626	core200	Inverted / Barke allele
HOR 2290	core200	Inverted / Barke allele
HOR 2749	core200	Inverted / Barke allele
HOR 4201	core200	Inverted / Barke allele
HOR 4273	core200	Inverted / Barke allele
HOR 9250	core200	Inverted / Barke allele
HOR 10702	core200	Inverted / Barke allele
HOR 12830	core200	Inverted / Barke allele
HOR 19379	core200	Inverted / Barke allele
HOR 1990	core200	Inverted / Barke allele
HOR 2598	core200	Inverted / Barke allele
HOR 3728	core200	Inverted / Barke allele
HOR 3926	core200	Inverted / Barke allele
HOR 5876	core200	Inverted / Barke allele
HOR 10784	core200	Inverted / Barke allele
HOR 13836	core200	Inverted / Barke allele
HOR 16078	core200	Inverted / Barke allele
HOR 282	core200	Inverted / Barke allele
HOR 15905	core200	Inverted / Barke allele
HOR 3912	core200	Inverted / Barke allele
HOR 4258	core200	Inverted / Barke allele
HOR 869	core200	Inverted / Barke allele
HOR 1080	core200	No inversion / Morex allele
HOR 1071	core200	No inversion / Morex allele
HOR 1251	core200	No inversion / Morex allele
HOR 3233	core200	No inversion / Morex allele
HOR 5020	core200	No inversion / Morex allele
HOR 11662	core200	No inversion / Morex allele
HOR 11875	core200	No inversion / Morex allele
HOR 12072	core200	No inversion / Morex allele
HOR 12171	core200	No inversion / Morex allele
HOR 12367	core200	No inversion / Morex allele
HOR 21258	core200	No inversion / Morex allele
HOR 21641	core200	No inversion / Morex allele
HOR 8819	core200	No inversion / Morex allele
HOR 8904	core200	No inversion / Morex allele
HOR 9808	core200	No inversion / Morex allele
HOR 10990	core200	No inversion / Morex allele
HOR 18385	core200	No inversion / Morex allele
HOR 997	core200	No inversion / Morex allele
HOR 3081	core200	No inversion / Morex allele
HOR 3125	core200	No inversion / Morex allele
HOR 3369	core200	No inversion / Morex allele
HOR 3686	core200	No inversion / Morex allele
HOR 6220	core200	No inversion / Morex allele
HOR 7172	core200	No inversion / Morex allele
HOR 8659	core200	No inversion / Morex allele
HOR 9043	core200	No inversion / Morex allele
HOR 9927	core200	No inversion / Morex allele
HOR 1361	core200	No inversion / Morex allele
HOR 1531	core200	No inversion / Morex allele
HOR 5373	core200	No inversion / Morex allele
HOR 7552	core200	No inversion / Morex allele
HOR 8710	core200	No inversion / Morex allele
HOR 11013	core200	No inversion / Morex allele
HOR 11922	core200	No inversion / Morex allele
HOR 12791	core200	No inversion / Morex allele
HOR 13800	core200	No inversion / Morex allele
HOR 13938	core200	No inversion / Morex allele
HOR 13979	core200	No inversion / Morex allele
HOR 14689	core200	No inversion / Morex allele
HOR 14876	core200	No inversion / Morex allele
HOR 17591	core200	No inversion / Morex allele
HOR 17649	core200	No inversion / Morex allele
HOR 18913	core200	No inversion / Morex allele
HOR 19184	core200	No inversion / Morex allele
HOR 21428	core200	No inversion / Morex allele
HOR 1816	core200	No inversion / Morex allele
HOR 2293	core200	No inversion / Morex allele
HOR 4264	core200	No inversion / Morex allele
HOR 3153	core200	No inversion / Morex allele
HOR 6934	core200	No inversion / Morex allele
HOR 10192	core200	No inversion / Morex allele
HOR 12070	core200	No inversion / Morex allele
HOR 3155	core200	No inversion / Morex allele
HOR 7657	core200	No inversion / Morex allele
HOR 10742	core200	No inversion / Morex allele
HOR 13924	core200	No inversion / Morex allele
HOR 11083	core200	No inversion / Morex allele
HOR 7428	core200	No inversion / Morex allele
HOR 13462	core200	No inversion / Morex allele
HOR 14342	core200	No inversion / Morex allele
HOR 15401	core200	No inversion / Morex allele
HOR 1581	core200	No inversion / Morex allele
HOR 1780	core200	No inversion / Morex allele
HOR 2383	core200	No inversion / Morex allele
HOR 4034	core200	No inversion / Morex allele
HOR 8370	core200	No inversion / Morex allele
HOR 9724	core200	No inversion / Morex allele
HOR 10004	core200	No inversion / Morex allele
HOR 15841	core200	No inversion / Morex allele
HOR 18220	core200	No inversion / Morex allele
HOR 7056	core200	No inversion / Morex allele
HOR 7124	core200	No inversion / Morex allele
HOR 18917	core200	No inversion / Morex allele
HOR 15895	core200	No inversion / Morex allele
HOR 15908	core200	No inversion / Morex allele
HOR 16112	core200	No inversion / Morex allele
HOR 16569	core200	No inversion / Morex allele
HOR 18924	core200	No inversion / Morex allele
HOR 18824	core200	No inversion / Morex allele
HOR 18382	core200	No inversion / Morex allele
HOR 15871	core200	No inversion / Morex allele
HOR 4403	core200	No inversion / Morex allele
HOR 11101	core200	No inversion / Morex allele
HOR 12311	core200	No inversion / Morex allele
HOR 13716	core200	No inversion / Morex allele
HOR 15254	core200	No inversion / Morex allele
HOR 15860	core200	No inversion / Morex allele
HOR 21599	core200	No inversion / Morex allele
HOR 1020	core200	No inversion / Morex allele
HOR 3023	core200	No inversion / Morex allele
HOR 6892	core200	No inversion / Morex allele
HOR 6952	core200	No inversion / Morex allele
HOR 6962	core200	No inversion / Morex allele
HOR 7129	core200	No inversion / Morex allele
HOR 7236	core200	No inversion / Morex allele
HOR 7474	core200	No inversion / Morex allele
HOR 8440	core200	No inversion / Morex allele
HOR 8711	core200	No inversion / Morex allele
HOR 9558	core200	No inversion / Morex allele
HOR 10764	core200	No inversion / Morex allele
HOR 10775	core200	No inversion / Morex allele
HOR 11409	core200	No inversion / Morex allele
HOR 11448	core200	No inversion / Morex allele
HOR 11450	core200	No inversion / Morex allele
HOR 13724	core200	No inversion / Morex allele
HOR 14557	core200	No inversion / Morex allele
HOR 14914	core200	No inversion / Morex allele
HOR 8760	core200	No inversion / Morex allele
HOR 18795	core200	No inversion / Morex allele
HOR 2369	core200	No inversion / Morex allele
HOR 2403	core200	No inversion / Morex allele
HOR 15788	core200	No inversion / Morex allele
HOR 15922	core200	No inversion / Morex allele
HOR 17169	core200	No inversion / Morex allele
HOR 3909	core200	No inversion / Morex allele
HOR 7251	core200	No inversion / Morex allele
Barke	Pangenome	Inverted / Barke allele
RGT Planet	Pangenome	Inverted / Barke allele
Hockett	Pangenome	Inverted / Barke allele
FT18	wild	No inversion / Morex allele
FT031	wild	No inversion / Morex allele
FT037	wild	No inversion / Morex allele
FT042	wild	No inversion / Morex allele
FT56	wild	No inversion / Morex allele
FT64	wild	No inversion / Morex allele
FT067	wild	No inversion / Morex allele
FT75	wild	No inversion / Morex allele
FT144	wild	No inversion / Morex allele
FT147	wild	No inversion / Morex allele
FT218	wild	No inversion / Morex allele
FT219	wild	No inversion / Morex allele
FT232	wild	No inversion / Morex allele
FT248	wild	No inversion / Morex allele
FT262	wild	No inversion / Morex allele
FT268	wild	No inversion / Morex allele
FT272	wild	No inversion / Morex allele
FT276	wild	No inversion / Morex allele
FT279	wild	No inversion / Morex allele
FT286	wild	No inversion / Morex allele
FT332	wild	No inversion / Morex allele
FT333	wild	No inversion / Morex allele
FT338	wild	No inversion / Morex allele
FT340	wild	No inversion / Morex allele
FT361	wild	No inversion / Morex allele
FT363	wild	No inversion / Morex allele
FT376	wild	No inversion / Morex allele
FT462	wild	No inversion / Morex allele
FT469	wild	No inversion / Morex allele
FT470	wild	No inversion / Morex allele
FT473	wild	No inversion / Morex allele
FT507	wild	No inversion / Morex allele
FT566	wild	No inversion / Morex allele
FT568	wild	No inversion / Morex allele
FT572	wild	No inversion / Morex allele
FT581	wild	No inversion / Morex allele
FT582	wild	No inversion / Morex allele
FT589	wild	No inversion / Morex allele
FT590	wild	PCR Fail / Different allele
FT592	wild	No inversion / Morex allele
FT604	wild	No inversion / Morex allele
FT613	wild	No inversion / Morex allele
FT616	wild	No inversion / Morex allele
FT627	wild	No inversion / Morex allele
FT628	wild	No inversion / Morex allele
FT630	wild	No inversion / Morex allele
FT631	wild	No inversion / Morex allele
FT632	wild	No inversion / Morex allele
FT657	wild	No inversion / Morex allele
FT658	wild	No inversion / Morex allele
FT660	wild	No inversion / Morex allele
FT661	wild	No inversion / Morex allele
FT670	wild	No inversion / Morex allele
FT671	wild	No inversion / Morex allele
FT730	wild	No inversion / Morex allele
FT731	wild	No inversion / Morex allele
FT734	wild	No inversion / Morex allele
FT741	wild	No inversion / Morex allele
FT746	wild	No inversion / Morex allele
FT747	wild	No inversion / Morex allele
FT748	wild	No inversion / Morex allele
FT754	wild	No inversion / Morex allele
FT871	wild	No inversion / Morex allele
FT873	wild	No inversion / Morex allele
FT875	wild	No inversion / Morex allele
FT878	wild	No inversion / Morex allele
FT879	wild	No inversion / Morex allele
FT880	wild	No inversion / Morex allele
FT885	wild	No inversion / Morex allele
FT886	wild	No inversion / Morex allele
HOR 1647	wild	No inversion / Morex allele
HOR 2690	wild	No inversion / Morex allele
HOR 4857	wild	No inversion / Morex allele
HOR 4870	wild	No inversion / Morex allele
HOR 8538	wild	No inversion / Morex allele
HOR 9476	wild	No inversion / Morex allele
HOR 10041	wild	No inversion / Morex allele
HOR 10478	wild	No inversion / Morex allele
HOR 11183	wild	No inversion / Morex allele
HOR 12482	wild	No inversion / Morex allele
HOR 12541	wild	No inversion / Morex allele
HOR 12562	wild	No inversion / Morex allele
HOR 12568	wild	No inversion / Morex allele
HOR 12707	wild	No inversion / Morex allele
HOR 12854	wild	No inversion / Morex allele
HOR 12856	wild	No inversion / Morex allele
HOR 12866	wild	No inversion / Morex allele
HOR 12943	wild	No inversion / Morex allele
HOR 12966	wild	No inversion / Morex allele
HOR 12996	wild	No inversion / Morex allele
HOR 13009	wild	No inversion / Morex allele
HOR 13035	wild	No inversion / Morex allele
HOR 13222	wild	No inversion / Morex allele
HOR 13266	wild	PCR Fail / Different allele
HOR 13295	wild	No inversion / Morex allele
HOR 13762	wild	No inversion / Morex allele
HOR 14016	wild	No inversion / Morex allele
HOR 21893	wild	No inversion / Morex allele
HOR 22078	wild	No inversion / Morex allele
HOR 22109	wild	No inversion / Morex allele
