# Supplementary material for: The barley pan-genome reveals the hidden legacy of mutation breeding
Source: Nature. 2020 Nov 25;588(7837):284–9. doi: 10.1038/s41586-020-2947-8 (PMC7759462; doi:10.1038/s41586-020-2947-8)
Supplement: Supplementary file 13 — Supplementary Table 9. Accession IDs of DArTseq reads of RxH recombinants. [file 41586_2020_2947_MOESM14_ESM.xlsx]

## Sheet: Sheet1
Sample	Accession ID
RGT Planet	ERS4395038
RGT Planet	ERS4395092
Hindmarsh	ERS4395037
Hindmarsh	ERS4395091
PH2060	ERS4395039
PH2060	ERS4395093
PH2059	ERS4395040
PH2059	ERS4395094
PH2058	ERS4395041
PH2058	ERS4395095
PH2057	ERS4395042
PH2057	ERS4395096
PH2055	ERS4395043
PH2055	ERS4395097
PH2054	ERS4395044
PH2054	ERS4395098
PH2050	ERS4395099
PH2049	ERS4395100
PH2048	ERS4395101
PH2042	ERS4395102
PH2041	ERS4395103
PH2040	ERS4395104
PH2039	ERS4395105
PH2038	ERS4395106
PH2037	ERS4395107
PH2033	ERS4395108
PH2032	ERS4395109
PH2031	ERS4395110
PH2030	ERS4395111
PH2028	ERS4395112
PH2027	ERS4395113
PH2024	ERS4395114
PH2019	ERS4395115
PH2018	ERS4395116
PH2016	ERS4395117
PH2015	ERS4395118
PH2014	ERS4395119
PH2013	ERS4395120
PH2010	ERS4395121
PH2009	ERS4395122
PH2008	ERS4395123
PH2007	ERS4395124
PH2006	ERS4395125
PH2005	ERS4395126
PH2004	ERS4395127
PH2002	ERS4395128
PH1300	ERS4395129
PH1299	ERS4395130
PH1298	ERS4395131
PH1297	ERS4395132
PH1296	ERS4395133
PH1295	ERS4395134
PH1284	ERS4395135
PH1280	ERS4395136
PH1278	ERS4395137
PH1277	ERS4395138
PH1275	ERS4395139
PH1274	ERS4395140
PH1272	ERS4395141
PH1271	ERS4395142
PH1261	ERS4395143
PH1254	ERS4395144
PH1251	ERS4395145
PH1250	ERS4395146
PH1247	ERS4395147
PH1246	ERS4395148
PH1243	ERS4395149
PH1241	ERS4395150
PH1239	ERS4395151
PH1238	ERS4395152
PH1235	ERS4395153
PH1234	ERS4395154
PH1230	ERS4395155
PH1229	ERS4395156
PH1226	ERS4395157
PH1225	ERS4395158
PH1223	ERS4395159
PH1222	ERS4395160
PH1221	ERS4395161
PH1220	ERS4395162
PH1218	ERS4395163
PH1217	ERS4395164
PH1216	ERS4395165
PH1215	ERS4395166
PH1214	ERS4395167
PH1213	ERS4395168
PH1212	ERS4395169
PH1211	ERS4395170
PH1210	ERS4395171
PH1209	ERS4395172
PH1208	ERS4395173
PH1207	ERS4395174
PH1206	ERS4395175
PH1203	ERS4395176
PH1202	ERS4395177
PH1201	ERS4395178
PH1198	ERS4395179
PH1197	ERS4395180
PH1194	ERS4395181
PH1193	ERS4395182
PH1192	ERS4395183
PH1191	ERS4395184
PH1190	ERS4395185
PH1189	ERS4395186
PH1188	ERS4395187
PH1187	ERS4395188
PH1186	ERS4395189
PH1184	ERS4395190
PH1183	ERS4395191
PH1182	ERS4395192
PH1181	ERS4395193
PH1180	ERS4395194
PH1179	ERS4395195
PH1178	ERS4395196
PH1177	ERS4395197
PH1175	ERS4395198
PH1173	ERS4395199
PH1172	ERS4395200
PH1171	ERS4395201
PH1170	ERS4395202
PH1169	ERS4395203
PH1168	ERS4395204
PH1167	ERS4395205
PH1166	ERS4395206
PH1165	ERS4395207
PH1164	ERS4395208
PH1163	ERS4395209
PH1162	ERS4395210
PH1161	ERS4395211
PH1160	ERS4395212
PH1159	ERS4395213
PH1158	ERS4395214
PH1157	ERS4395215
PH1156	ERS4395216
PH1154	ERS4395217
PH1153	ERS4395218
PH1152	ERS4395219
PH1151	ERS4395220
PH1150	ERS4395221
PH1149	ERS4395222
PH1147	ERS4395223
PH1146	ERS4395224
PH1145	ERS4395225
PH1144	ERS4395226
PH1143	ERS4395227
PH1142	ERS4395228
PH1141	ERS4395229
PH1140	ERS4395230
PH1139	ERS4395231
PH1138	ERS4395232
PH1137	ERS4395045
PH1137	ERS4395233
PH1136	ERS4395046
PH1136	ERS4395234
PH1135	ERS4395047
PH1135	ERS4395235
PH1133	ERS4395048
PH1133	ERS4395236
PH1132	ERS4395049
PH1132	ERS4395237
PH1131	ERS4395050
PH1131	ERS4395238
PH1130	ERS4395051
PH1130	ERS4395239
PH1129	ERS4395052
PH1129	ERS4395240
PH1128	ERS4395053
PH1128	ERS4395241
PH1127	ERS4395054
PH1127	ERS4395242
PH1126	ERS4395055
PH1126	ERS4395243
PH1125	ERS4395056
PH1125	ERS4395244
PH1124	ERS4395057
PH1124	ERS4395245
PH1123	ERS4395058
PH1123	ERS4395246
PH1122	ERS4395059
PH1122	ERS4395247
PH1121	ERS4395060
PH1121	ERS4395248
PH1120	ERS4395249
PH1119	ERS4395250
PH1118	ERS4395251
PH1117	ERS4395252
PH1115	ERS4395253
PH1114	ERS4395254
PH1113	ERS4395255
PH1112	ERS4395256
PH1111	ERS4395257
PH1110	ERS4395258
PH1109	ERS4395259
PH1108	ERS4395260
PH1107	ERS4395261
PH1105	ERS4395262
PH1104	ERS4395263
PH1103	ERS4395264
PH1101	ERS4395265
PH1100	ERS4395266
PH1099	ERS4395267
PH1097	ERS4395268
PH1096	ERS4395269
PH1095	ERS4395270
PH1094	ERS4395271
PH1093	ERS4395272
PH1092	ERS4395273
PH1091	ERS4395274
PH1089	ERS4395275
PH1087	ERS4395276
PH1086	ERS4395277
PH1085	ERS4395278
PH1083	ERS4395279
PH1082	ERS4395280
PH1081	ERS4395281
PH1080	ERS4395282
PH1078	ERS4395283
PH1077	ERS4395284
PH1076	ERS4395285
PH1075	ERS4395286
PH1074	ERS4395287
PH1073	ERS4395288
PH1072	ERS4395289
PH1071	ERS4395290
PH1070	ERS4395291
PH1069	ERS4395292
PH1068	ERS4395293
PH1067	ERS4395294
PH1065	ERS4395295
PH1064	ERS4395296
PH1063	ERS4395297
PH1062	ERS4395298
PH1061	ERS4395299
PH1060	ERS4395300
PH1059	ERS4395301
PH1057	ERS4395302
PH1056	ERS4395303
PH1055	ERS4395304
PH1054	ERS4395305
PH1053	ERS4395306
PH1052	ERS4395307
PH1051	ERS4395308
PH1050	ERS4395309
PH1049	ERS4395310
PH1048	ERS4395311
PH1047	ERS4395312
PH1046	ERS4395313
PH1045	ERS4395314
PH1044	ERS4395315
PH1043	ERS4395316
PH1042	ERS4395317
PH1041	ERS4395318
PH1040	ERS4395319
PH1039	ERS4395320
PH1038	ERS4395321
PH1037	ERS4395322
PH1036	ERS4395323
PH1035	ERS4395324
PH1034	ERS4395325
PH1033	ERS4395326
PH1032	ERS4395327
PH1031	ERS4395328
PH1030	ERS4395329
PH1029	ERS4395330
PH1028	ERS4395331
PH1027	ERS4395332
PH1026	ERS4395333
PH1025	ERS4395334
PH1024	ERS4395335
PH1023	ERS4395336
PH1022	ERS4395337
PH1021	ERS4395338
PH1020	ERS4395339
PH1019	ERS4395340
PH1018	ERS4395341
PH1017	ERS4395342
PH1016	ERS4395061
PH1016	ERS4395343
PH1015	ERS4395062
PH1015	ERS4395344
PH1014	ERS4395063
PH1014	ERS4395345
PH1013	ERS4395064
PH1013	ERS4395346
PH1012	ERS4395065
PH1012	ERS4395347
PH1011	ERS4395066
PH1011	ERS4395348
PH1010	ERS4395067
PH1010	ERS4395349
PH1009	ERS4395068
PH1009	ERS4395350
PH1008	ERS4395069
PH1008	ERS4395351
PH1007	ERS4395070
PH1007	ERS4395352
PH1006	ERS4395071
PH1006	ERS4395353
PH1005	ERS4395072
PH1005	ERS4395354
PH1004	ERS4395073
PH1004	ERS4395355
PH1003	ERS4395074
PH1003	ERS4395356
PH1002	ERS4395075
PH1002	ERS4395357
PH1001	ERS4395076
PH1001	ERS4395358
