# Supplementary material for: The barley pan-genome reveals the hidden legacy of mutation breeding
Source: Nature. 2020 Nov 25;588(7837):284–9. doi: 10.1038/s41586-020-2947-8 (PMC7759462; doi:10.1038/s41586-020-2947-8)
Supplement: Supplementary file 14 — Supplementary Table 10. Summary of raw sequencing data generated for pan-genome assemblies. [file 41586_2020_2947_MOESM15_ESM.xlsx]

## Sheet: Sheet1
Genotype	Library type	Sample
Akashinriki	PE450	ERS4201448
Akashinriki	MP9	ERS4201448
Akashinriki	10X	ERS4201448
Akashinriki	HiC	ERS4228397
B1K_04_12	PE800	ERS4201449
B1K_04_12	MP3	ERS4201449
B1K_04_12	MP6	ERS4201449
B1K_04_12	MP9	ERS4201449
B1K_04_12	PE450	ERS4382526
B1K_04_12	PE450	ERS4382527
B1K_04_12	PE450	ERS4382528
B1K_04_12	PE450	ERS4382546
B1K_04_12	PE800	ERS4382541
B1K_04_12	PE800	ERS4382544
B1K_04_12	10X	ERS4201449
Barke	MP3	ERS4201450
Barke	MP6	ERS4201450
Barke	MP9	ERS4201450
Barke	PE800	ERS4201450
Barke	PE450	ERS4382510
Barke	PE450	ERS4382529
Barke	PE450	ERS4382512
Barke	PE450	ERS4382513
Barke	PE450	ERS4382514
Barke	PE450	ERS4382515
Barke	PE450	ERS4382530
Barke	PE450	ERS4382531
Barke	PE800	ERS4382511
Barke	PE800	ERS4382539
Barke	PE800	ERS4382542
Barke	10X	ERS4201450
Hockett	PE450	ERS4201460
Hockett	PE800	ERS4201460
Hockett	MP3	ERS4201460
Hockett	MP6	ERS4201460
Hockett	MP9	ERS4201460
Hockett	HiC	ERS4228325
Hockett	HiC	ERS4228326
Hockett	10X	ERS4201460
HOR_10350	PE800	ERS4201451
HOR_10350	MP3	ERS4201451
HOR_10350	MP6	ERS4201451
HOR_10350	MP9	ERS4201451
HOR_10350	PE450	ERS4382516
HOR_10350	PE450	ERS4382517
HOR_10350	PE450	ERS4382520
HOR_10350	PE450	ERS4382523
HOR_10350	PE450	ERS4382532
HOR_10350	PE450	ERS4382535
HOR_10350	PE450	ERS4382538
HOR_10350	PE450	ERS4382545
HOR_10350	PE450	ERS4382547
HOR_10350	PE450	ERS4382548
HOR_10350	PE450	ERS4382518
HOR_10350	PE450	ERS4382521
HOR_10350	PE450	ERS4382524
HOR_10350	PE450	ERS4382533
HOR_10350	PE450	ERS4382536
HOR_10350	PE450	ERS4382519
HOR_10350	PE450	ERS4382522
HOR_10350	PE450	ERS4382525
HOR_10350	PE450	ERS4382534
HOR_10350	PE450	ERS4382537
HOR_10350	PE800	ERS4382540
HOR_10350	PE800	ERS4382543
HOR_10350	10X	ERS4201451
HOR_13821	PE450	ERS4201452
HOR_13821	MP9	ERS4201452
HOR_13821	10X	ERS4201452
HOR_13821	HiC	ERS4228387
HOR_13821	HiC	ERS4228392
HOR_13942	PE450	ERS4201453
HOR_13942	MP9	ERS4201453
HOR_13942	HiC	ERS4228386
HOR_13942	HiC	ERS4228391
HOR_13942	10X	ERS4201453
HOR_21599	PE450	ERS4201454
HOR_21599	MP9	ERS4201454
HOR_21599	10X	ERS4201454
HOR_21599	HiC	ERS4228394
HOR_3081	PE450	ERS4201455
HOR_3081	PE800	ERS4201455
HOR_3081	MP3	ERS4201455
HOR_3081	MP6	ERS4201455
HOR_3081	MP9	ERS4201455
HOR_3081	HiC	ERS4228350
HOR_3081	10X	ERS4201455
HOR_3365	PE450	ERS4201456
HOR_3365	MP9	ERS4201456
HOR_3365	10X	ERS4201456
HOR_3365	HiC	ERS4228395
HOR_7552	PE450	ERS4201457
HOR_7552	PE800	ERS4201457
HOR_7552	MP3	ERS4201457
HOR_7552	MP6	ERS4201457
HOR_7552	MP9	ERS4201457
HOR_7552	HiC	ERS4228342
HOR_7552	10X	ERS4201457
HOR_8148	PE450	ERS4201458
HOR_8148	PE800	ERS4201458
HOR_8148	MP3	ERS4201458
HOR_8148	MP6	ERS4201458
HOR_8148	MP9	ERS4201458
HOR_8148	HiC	ERS4228343
HOR_8148	10X	ERS4201458
HOR_9043	PE450	ERS4201459
HOR_9043	MP9	ERS4201459
HOR_9043	10X	ERS4201459
HOR_9043	HiC	ERS4228344
Igri	PE450	ERS4201461
Igri	PE800	ERS4201461
Igri	MP3	ERS4201461
Igri	MP6	ERS4201461
Igri	MP9	ERS4201461
Igri	HiC	ERS4228385
Igri	HiC	ERS4228390
Igri	10X	ERS4201461
Morex	PacBio CLR	ERS4667172-ERS4667176
OUN333	PE450	ERS4201462
OUN333	MP9	ERS4201462
OUN333	10X	ERS4201462
OUN333	HiC	ERS4228388
OUN333	HiC	ERS4228393
RGT_Planet	PE450	ERS4201463
RGT_Planet	PE800	ERS4201463
RGT_Planet	MP3	ERS4201463
RGT_Planet	MP6	ERS4201463
RGT_Planet	MP9	ERS4201463
RGT_Planet	HiC	ERS4228384
RGT_Planet	HiC	ERS4228389
RGT_Planet	10X	ERS4201463
ZDM01467	PE450	ERS4201447
ZDM01467	10X	ERS4201447
ZDM01467	MP9	ERS4201447
ZDM01467	HiC	ERS4228396
ZDM02064	PE450	ERS4201446
ZDM02064	PE800	ERS4201446
ZDM02064	MP3	ERS4201446
ZDM02064	MP6	ERS4201446
ZDM02064	MP9	ERS4201446
ZDM02064	10X	ERS4201446
ZDM02064	HiC	ERS4228330
