# Supplementary material for: The barley pan-genome reveals the hidden legacy of mutation breeding
Source: Nature. 2020 Nov 25;588(7837):284–9. doi: 10.1038/s41586-020-2947-8 (PMC7759462; doi:10.1038/s41586-020-2947-8)
Supplement: Supplementary file 15 — Supplementary Table 11. PacBio library statistics for the libraries included in the Morex genome assembly and their respective assembled sequence coverage levels. [file 41586_2020_2947_MOESM16_ESM.xlsx]

## Sheet: Sheet1
Library	Sequencing Platform	Average Read/Insert Size	Read Number	Assembled Sequence Coverage (x)
ERR3183748	Illumina	400	296,642,779	21.16
ERR3183749	Illumina	400	308,535,922	22.01
	PacBio	12,371*	32,743,478	104.15
Total		N/A	2,121,201,182	457.6
*Average read length of PacBio reads.
