# Supplementary material for: The barley pan-genome reveals the hidden legacy of mutation breeding
Source: Nature. 2020 Nov 25;588(7837):284–9. doi: 10.1038/s41586-020-2947-8 (PMC7759462; doi:10.1038/s41586-020-2947-8)
Supplement: Supplementary file 17 — Supplementary Table 13. Summary statistics of the initial output of the Quiver polished MECAT assembly. The table shows total contigs and total assembled basepairs for each set of scaffolds greater than the size listed in the left hand column. [file 41586_2020_2947_MOESM18_ESM.xlsx]

## Sheet: Sheet1
Minimum scaffold length	Number of scaffolds	Number of contigs	Scaffold Size	Basepairs	% Non-gap Basepairs
5 Mb	226	226	3,018,161,535	3,018,161,535	100.00%
2.5 Mb	390	390	3,610,602,020	3,610,602,020	100.00%
1 Mb	592	592	3,943,223,661	3,943,223,661	100.00%
500 Kb	730	730	4,044,064,240	4,044,064,240	100.00%
250 Kb	848	848	4,087,093,017	4,087,093,017	100.00%
100 Kb	987	987	4,109,463,979	4,109,463,979	100.00%
50 Kb	1.3	1.3	4,131,308,066	4,131,308,066	100.00%
25 Kb	1.483	1.484	4,138,159,548	4,138,158,532	100.00%
10 Kb	1.569	1.57	4,139,714,907	4,139,713,891	100.00%
5 Kb	1.577	1.578	4,139,779,465	4,139,778,449	100.00%
2.5 Kb	1.577	1.578	4,139,779,465	4,139,778,449	100.00%
1 Kb	1.577	1.578	4,139,779,465	4,139,778,449	100.00%
0 bp	1.577	1.578	4,139,779,465	4,139,778,449	100.00%
