# Supplementary material for: The barley pan-genome reveals the hidden legacy of mutation breeding
Source: Nature. 2020 Nov 25;588(7837):284–9. doi: 10.1038/s41586-020-2947-8 (PMC7759462; doi:10.1038/s41586-020-2947-8)
Supplement: Supplementary file 18 — Supplementary Table 14. Accessions IDs for 20 pan-genome assemblies and Morex PacBio CLR assembly. [file 41586_2020_2947_MOESM19_ESM.xlsx]

## Sheet: Sheet1
Genotype	Sample
Akashinriki	ERS4201448
B1K_04_12	ERS4201449
Barke	ERS4201450
Golden Promise	GCA_902500625
Hockett	ERS4201460
HOR 10350	ERS4201451
HOR 13821	ERS4201452
HOR 13942	ERS4201453
HOR 21599	ERS4201454
HOR 3081	ERS4201455
HOR 3365	ERS4201456
HOR 7552	ERS4201457
HOR 8148	ERS4201458
HOR 9043	ERS4201459
Igri	ERS4201461
Morex V2	LR722616-LR722623
Morex CLR	PRJEB39669
OUN333	ERS4201462
RGT Planet	ERS4201463
ZDM01467	ERS4201447
ZDM02064	ERS4201446
